# Supplementary material for: Impact of Breed and Slaughter Hygiene on Beef Carcass Quality Traits in Northern Greece
Source: Foods. 2025 May 16;14(10):1776. doi: 10.3390/foods14101776 (PMC12111711; doi:10.3390/foods14101776)
Supplement: Supplementary file 1 [file foods-14-01776-s001.zip]

Archive with 1 entries (1 files):
- foods-3608912-supplementary.xlsx
