# Supplementary material for: Impact of Breed and Slaughter Hygiene on Beef Carcass Quality Traits in Northern Greece
Source: Foods. 2025 May 16;14(10):1776. doi: 10.3390/foods14101776 (PMC12111711; doi:10.3390/foods14101776)
Supplement: Supplementary file 1 [file foods-14-01776-s001.zip › foods-3608912-supplementary.xlsx]

## Sheet: Sheet1
Α/A	Breed	Farming System	Age (in months)	Sample	Date of Analysis	ΤMVC (log cfu/g)	ΤPVC (log cfu/g)	Enterobacteriaceae (log cfu/g)	pH	Lightness (L*)	Redness (a*)	Yellowness (b*)	Chroma	Hue angle	Hardness 1 (g)	Hardness 2 (g)	Springiness	Cohesiveness	Chewiness (g)	Protein (As is %)	Fat (As is %)	Collagen (As is %)	Number of muscle fibers measured	Mean Minimum Feret's diameter (μm)	MUFA (%)	PUFA (%)	SFA (%)	Myristic % Total fat	Myristoleic acid %Total fat	Pentadecanoic acid % Total fat	Palmitoleic acid % Total fat	Heptadecanoic acid % Total fat	Cis-10-Heptadecenoic acid % total fat	Stearic acid % Total fat	Palmitic acid % Total fat	Elaidic acid % Total fat	Oleic acid % Total fat	Linoleic acid % Total fat	Butyric acid % Τotal fat	Caproic acid % Τotal fat	Caprylic acid % Τotal fat	Capric acid % Τotal fat	Undecanoic acid % Τotal fat	Lauric acid % Τotal fat	Tridecanoic acid % Total fat	Cis-10-Pentadecenoic acid % Total fat	Linolelaidic acid % Total fat	Arachidic acid % Total fat	γ-Linolenic acid % Total fat
1	Crossbred	Intensive	16.233	Carcass	0	ΝΑ	ΝΑ	ΝΑ	ΝΑ	ΝΑ	ΝΑ	ΝΑ	ΝΑ	ΝΑ	ΝΑ	ΝΑ	ΝΑ	ΝΑ	ΝΑ	ΝΑ	ΝΑ	ΝΑ	ΝΑ	ΝΑ	ΝΑ	ΝΑ	ΝΑ	ΝΑ	ΝΑ	ΝΑ	ΝΑ	ΝΑ	ΝΑ	ΝΑ	ΝΑ	ΝΑ	ΝΑ	ΝΑ	ΝΑ	ΝΑ	ΝΑ	ΝΑ	ΝΑ	ΝΑ	ΝΑ	ΝΑ	ΝΑ	ΝΑ	ΝΑ
1	Crossbred	Intensive	16.233	Fillet	0	ΝΑ	ΝΑ	ΝΑ	ΝΑ	ΝΑ	ΝΑ	ΝΑ	ΝΑ	ΝΑ	ΝΑ	ΝΑ	ΝΑ	ΝΑ	ΝΑ	ΝΑ	ΝΑ	ΝΑ	1097	27.8664	ΝΑ	ΝΑ	ΝΑ	ΝΑ	ΝΑ	ΝΑ	ΝΑ	ΝΑ	ΝΑ	ΝΑ	ΝΑ	ΝΑ	ΝΑ	ΝΑ	ΝΑ	ΝΑ	ΝΑ	ΝΑ	ΝΑ	ΝΑ	ΝΑ	ΝΑ	ΝΑ	ΝΑ	ΝΑ
1	Crossbred	Intensive	16.233	Rib	1	ΝΑ	ΝΑ	ΝΑ	5.52	36.27	20.54	3.33	20.8082	0.160724	1144.46	956.67	0.567	0.528	342.763	ΝΑ	ΝΑ	ΝΑ	ΝΑ	ΝΑ	ΝΑ	ΝΑ	ΝΑ	ΝΑ	ΝΑ	ΝΑ	ΝΑ	ΝΑ	ΝΑ	ΝΑ	ΝΑ	ΝΑ	ΝΑ	ΝΑ	ΝΑ	ΝΑ	ΝΑ	ΝΑ	ΝΑ	ΝΑ	ΝΑ	ΝΑ	ΝΑ	ΝΑ	ΝΑ
2	Limousin	Intensive	16.1	Carcass	0	ΝΑ	ΝΑ	ΝΑ	ΝΑ	ΝΑ	ΝΑ	ΝΑ	ΝΑ	ΝΑ	ΝΑ	ΝΑ	ΝΑ	ΝΑ	ΝΑ	ΝΑ	ΝΑ	ΝΑ	ΝΑ	ΝΑ	ΝΑ	ΝΑ	ΝΑ	ΝΑ	ΝΑ	ΝΑ	ΝΑ	ΝΑ	ΝΑ	ΝΑ	ΝΑ	ΝΑ	ΝΑ	ΝΑ	ΝΑ	ΝΑ	ΝΑ	ΝΑ	ΝΑ	ΝΑ	ΝΑ	ΝΑ	ΝΑ	ΝΑ	ΝΑ
2	Limousin	Intensive	16.1	Fillet	0	ΝΑ	ΝΑ	ΝΑ	ΝΑ	ΝΑ	ΝΑ	ΝΑ	ΝΑ	ΝΑ	ΝΑ	ΝΑ	ΝΑ	ΝΑ	ΝΑ	ΝΑ	ΝΑ	ΝΑ	1209	27.802	ΝΑ	ΝΑ	ΝΑ	ΝΑ	ΝΑ	ΝΑ	ΝΑ	ΝΑ	ΝΑ	ΝΑ	ΝΑ	ΝΑ	ΝΑ	ΝΑ	ΝΑ	ΝΑ	ΝΑ	ΝΑ	ΝΑ	ΝΑ	ΝΑ	ΝΑ	ΝΑ	ΝΑ	ΝΑ
2	Limousin	Intensive	16.1	Rib	1	ΝΑ	ΝΑ	ΝΑ	5.53	34.13	20.17	3.09	20.4053	0.152016	1272.85	1023.26	0.634	0.479	386.61	ΝΑ	ΝΑ	ΝΑ	ΝΑ	ΝΑ	ΝΑ	ΝΑ	ΝΑ	ΝΑ	ΝΑ	ΝΑ	ΝΑ	ΝΑ	ΝΑ	ΝΑ	ΝΑ	ΝΑ	ΝΑ	ΝΑ	ΝΑ	ΝΑ	ΝΑ	ΝΑ	ΝΑ	ΝΑ	ΝΑ	ΝΑ	ΝΑ	ΝΑ	ΝΑ
3	Crossbred	Intensive	20.833	Carcass	0	ΝΑ	ΝΑ	ΝΑ	ΝΑ	ΝΑ	ΝΑ	ΝΑ	ΝΑ	ΝΑ	ΝΑ	ΝΑ	ΝΑ	ΝΑ	ΝΑ	ΝΑ	ΝΑ	ΝΑ	ΝΑ	ΝΑ	ΝΑ	ΝΑ	ΝΑ	ΝΑ	ΝΑ	ΝΑ	ΝΑ	ΝΑ	ΝΑ	ΝΑ	ΝΑ	ΝΑ	ΝΑ	ΝΑ	ΝΑ	ΝΑ	ΝΑ	ΝΑ	ΝΑ	ΝΑ	ΝΑ	ΝΑ	ΝΑ	ΝΑ	ΝΑ
3	Crossbred	Intensive	20.833	Fillet	0	ΝΑ	ΝΑ	ΝΑ	ΝΑ	ΝΑ	ΝΑ	ΝΑ	ΝΑ	ΝΑ	ΝΑ	ΝΑ	ΝΑ	ΝΑ	ΝΑ	ΝΑ	ΝΑ	ΝΑ	1174	22.864	ΝΑ	ΝΑ	ΝΑ	ΝΑ	ΝΑ	ΝΑ	ΝΑ	ΝΑ	ΝΑ	ΝΑ	ΝΑ	ΝΑ	ΝΑ	ΝΑ	ΝΑ	ΝΑ	ΝΑ	ΝΑ	ΝΑ	ΝΑ	ΝΑ	ΝΑ	ΝΑ	ΝΑ	ΝΑ
3	Crossbred	Intensive	20.833	Rib	1	ΝΑ	ΝΑ	ΝΑ	5.56	40.93	24.06	5.13	24.6008	0.210071	4828.5	3748.35	0.792	0.452	1729.72	ΝΑ	ΝΑ	ΝΑ	ΝΑ	ΝΑ	ΝΑ	ΝΑ	ΝΑ	ΝΑ	ΝΑ	ΝΑ	ΝΑ	ΝΑ	ΝΑ	ΝΑ	ΝΑ	ΝΑ	ΝΑ	ΝΑ	ΝΑ	ΝΑ	ΝΑ	ΝΑ	ΝΑ	ΝΑ	ΝΑ	ΝΑ	ΝΑ	ΝΑ	ΝΑ
4	Crossbred	Intensive	16.8	Carcass	0	ΝΑ	ΝΑ	ΝΑ	ΝΑ	ΝΑ	ΝΑ	ΝΑ	ΝΑ	ΝΑ	ΝΑ	ΝΑ	ΝΑ	ΝΑ	ΝΑ	ΝΑ	ΝΑ	ΝΑ	ΝΑ	ΝΑ	ΝΑ	ΝΑ	ΝΑ	ΝΑ	ΝΑ	ΝΑ	ΝΑ	ΝΑ	ΝΑ	ΝΑ	ΝΑ	ΝΑ	ΝΑ	ΝΑ	ΝΑ	ΝΑ	ΝΑ	ΝΑ	ΝΑ	ΝΑ	ΝΑ	ΝΑ	ΝΑ	ΝΑ	ΝΑ
4	Crossbred	Intensive	16.8	Fillet	0	ΝΑ	ΝΑ	ΝΑ	ΝΑ	ΝΑ	ΝΑ	ΝΑ	ΝΑ	ΝΑ	ΝΑ	ΝΑ	ΝΑ	ΝΑ	ΝΑ	ΝΑ	ΝΑ	ΝΑ	1195	31.6592	ΝΑ	ΝΑ	ΝΑ	ΝΑ	ΝΑ	ΝΑ	ΝΑ	ΝΑ	ΝΑ	ΝΑ	ΝΑ	ΝΑ	ΝΑ	ΝΑ	ΝΑ	ΝΑ	ΝΑ	ΝΑ	ΝΑ	ΝΑ	ΝΑ	ΝΑ	ΝΑ	ΝΑ	ΝΑ
4	Crossbred	Intensive	16.8	Rib	1	ΝΑ	ΝΑ	ΝΑ	6.2	31.33	18.41	1.81	18.4988	0.0980012	1434.88	1109.61	0.676	0.408	395.201	ΝΑ	ΝΑ	ΝΑ	ΝΑ	ΝΑ	ΝΑ	ΝΑ	ΝΑ	ΝΑ	ΝΑ	ΝΑ	ΝΑ	ΝΑ	ΝΑ	ΝΑ	ΝΑ	ΝΑ	ΝΑ	ΝΑ	ΝΑ	ΝΑ	ΝΑ	ΝΑ	ΝΑ	ΝΑ	ΝΑ	ΝΑ	ΝΑ	ΝΑ	ΝΑ
5	Limousin	Intensive	30.433	Carcass	0	ΝΑ	ΝΑ	ΝΑ	ΝΑ	ΝΑ	ΝΑ	ΝΑ	ΝΑ	ΝΑ	ΝΑ	ΝΑ	ΝΑ	ΝΑ	ΝΑ	ΝΑ	ΝΑ	ΝΑ	ΝΑ	ΝΑ	ΝΑ	ΝΑ	ΝΑ	ΝΑ	ΝΑ	ΝΑ	ΝΑ	ΝΑ	ΝΑ	ΝΑ	ΝΑ	ΝΑ	ΝΑ	ΝΑ	ΝΑ	ΝΑ	ΝΑ	ΝΑ	ΝΑ	ΝΑ	ΝΑ	ΝΑ	ΝΑ	ΝΑ	ΝΑ
5	Limousin	Intensive	30.433	Fillet	0	ΝΑ	ΝΑ	ΝΑ	ΝΑ	ΝΑ	ΝΑ	ΝΑ	ΝΑ	ΝΑ	ΝΑ	ΝΑ	ΝΑ	ΝΑ	ΝΑ	ΝΑ	ΝΑ	ΝΑ	1066	29.058	ΝΑ	ΝΑ	ΝΑ	ΝΑ	ΝΑ	ΝΑ	ΝΑ	ΝΑ	ΝΑ	ΝΑ	ΝΑ	ΝΑ	ΝΑ	ΝΑ	ΝΑ	ΝΑ	ΝΑ	ΝΑ	ΝΑ	ΝΑ	ΝΑ	ΝΑ	ΝΑ	ΝΑ	ΝΑ
5	Limousin	Intensive	30.433	Rib	1	ΝΑ	ΝΑ	ΝΑ	ΝΑ	ΝΑ	ΝΑ	ΝΑ	ΝΑ	ΝΑ	ΝΑ	ΝΑ	ΝΑ	ΝΑ	ΝΑ	ΝΑ	ΝΑ	ΝΑ	ΝΑ	ΝΑ	ΝΑ	ΝΑ	ΝΑ	ΝΑ	ΝΑ	ΝΑ	ΝΑ	ΝΑ	ΝΑ	ΝΑ	ΝΑ	ΝΑ	ΝΑ	ΝΑ	ΝΑ	ΝΑ	ΝΑ	ΝΑ	ΝΑ	ΝΑ	ΝΑ	ΝΑ	ΝΑ	ΝΑ	ΝΑ
6	Crossbred	Intensive	18.2	Carcass	0	ΝΑ	ΝΑ	ΝΑ	ΝΑ	ΝΑ	ΝΑ	ΝΑ	ΝΑ	ΝΑ	ΝΑ	ΝΑ	ΝΑ	ΝΑ	ΝΑ	ΝΑ	ΝΑ	ΝΑ	ΝΑ	ΝΑ	ΝΑ	ΝΑ	ΝΑ	ΝΑ	ΝΑ	ΝΑ	ΝΑ	ΝΑ	ΝΑ	ΝΑ	ΝΑ	ΝΑ	ΝΑ	ΝΑ	ΝΑ	ΝΑ	ΝΑ	ΝΑ	ΝΑ	ΝΑ	ΝΑ	ΝΑ	ΝΑ	ΝΑ	ΝΑ
6	Crossbred	Intensive	18.2	Fillet	0	ΝΑ	ΝΑ	ΝΑ	ΝΑ	ΝΑ	ΝΑ	ΝΑ	ΝΑ	ΝΑ	ΝΑ	ΝΑ	ΝΑ	ΝΑ	ΝΑ	ΝΑ	ΝΑ	ΝΑ	1193	31.426	ΝΑ	ΝΑ	ΝΑ	ΝΑ	ΝΑ	ΝΑ	ΝΑ	ΝΑ	ΝΑ	ΝΑ	ΝΑ	ΝΑ	ΝΑ	ΝΑ	ΝΑ	ΝΑ	ΝΑ	ΝΑ	ΝΑ	ΝΑ	ΝΑ	ΝΑ	ΝΑ	ΝΑ	ΝΑ
6	Crossbred	Intensive	18.2	Rib	1	ΝΑ	ΝΑ	ΝΑ	5.59	41.21	22.31	7.89	23.6641	0.339926	3719.13	2969.53	0.629	0.5	1169.16	ΝΑ	ΝΑ	ΝΑ	ΝΑ	ΝΑ	ΝΑ	ΝΑ	ΝΑ	ΝΑ	ΝΑ	ΝΑ	ΝΑ	ΝΑ	ΝΑ	ΝΑ	ΝΑ	ΝΑ	ΝΑ	ΝΑ	ΝΑ	ΝΑ	ΝΑ	ΝΑ	ΝΑ	ΝΑ	ΝΑ	ΝΑ	ΝΑ	ΝΑ	ΝΑ
7	Limousin	Intensive	19.267	Carcass	0	ΝΑ	ΝΑ	ΝΑ	ΝΑ	ΝΑ	ΝΑ	ΝΑ	ΝΑ	ΝΑ	ΝΑ	ΝΑ	ΝΑ	ΝΑ	ΝΑ	ΝΑ	ΝΑ	ΝΑ	ΝΑ	ΝΑ	ΝΑ	ΝΑ	ΝΑ	ΝΑ	ΝΑ	ΝΑ	ΝΑ	ΝΑ	ΝΑ	ΝΑ	ΝΑ	ΝΑ	ΝΑ	ΝΑ	ΝΑ	ΝΑ	ΝΑ	ΝΑ	ΝΑ	ΝΑ	ΝΑ	ΝΑ	ΝΑ	ΝΑ	ΝΑ
7	Limousin	Intensive	19.267	Fillet	0	ΝΑ	ΝΑ	ΝΑ	ΝΑ	ΝΑ	ΝΑ	ΝΑ	ΝΑ	ΝΑ	ΝΑ	ΝΑ	ΝΑ	ΝΑ	ΝΑ	ΝΑ	ΝΑ	ΝΑ	1119	29.993	ΝΑ	ΝΑ	ΝΑ	ΝΑ	ΝΑ	ΝΑ	ΝΑ	ΝΑ	ΝΑ	ΝΑ	ΝΑ	ΝΑ	ΝΑ	ΝΑ	ΝΑ	ΝΑ	ΝΑ	ΝΑ	ΝΑ	ΝΑ	ΝΑ	ΝΑ	ΝΑ	ΝΑ	ΝΑ
7	Limousin	Intensive	19.267	Rib	1	ΝΑ	ΝΑ	ΝΑ	5.59	48.22	25.3	8.63	26.7314	0.32873	1719.08	1320.99	0.614	0.483	510.209	ΝΑ	ΝΑ	ΝΑ	ΝΑ	ΝΑ	ΝΑ	ΝΑ	ΝΑ	ΝΑ	ΝΑ	ΝΑ	ΝΑ	ΝΑ	ΝΑ	ΝΑ	ΝΑ	ΝΑ	ΝΑ	ΝΑ	ΝΑ	ΝΑ	ΝΑ	ΝΑ	ΝΑ	ΝΑ	ΝΑ	ΝΑ	ΝΑ	ΝΑ	ΝΑ
8	Limousin	Intensive	16.367	Carcass	0	ΝΑ	ΝΑ	ΝΑ	ΝΑ	ΝΑ	ΝΑ	ΝΑ	ΝΑ	ΝΑ	ΝΑ	ΝΑ	ΝΑ	ΝΑ	ΝΑ	ΝΑ	ΝΑ	ΝΑ	ΝΑ	ΝΑ	ΝΑ	ΝΑ	ΝΑ	ΝΑ	ΝΑ	ΝΑ	ΝΑ	ΝΑ	ΝΑ	ΝΑ	ΝΑ	ΝΑ	ΝΑ	ΝΑ	ΝΑ	ΝΑ	ΝΑ	ΝΑ	ΝΑ	ΝΑ	ΝΑ	ΝΑ	ΝΑ	ΝΑ	ΝΑ
8	Limousin	Intensive	16.367	Fillet	0	ΝΑ	ΝΑ	ΝΑ	ΝΑ	ΝΑ	ΝΑ	ΝΑ	ΝΑ	ΝΑ	ΝΑ	ΝΑ	ΝΑ	ΝΑ	ΝΑ	ΝΑ	ΝΑ	ΝΑ	1089	31.1394	ΝΑ	ΝΑ	ΝΑ	ΝΑ	ΝΑ	ΝΑ	ΝΑ	ΝΑ	ΝΑ	ΝΑ	ΝΑ	ΝΑ	ΝΑ	ΝΑ	ΝΑ	ΝΑ	ΝΑ	ΝΑ	ΝΑ	ΝΑ	ΝΑ	ΝΑ	ΝΑ	ΝΑ	ΝΑ
8	Limousin	Intensive	16.367	Rib	1	ΝΑ	ΝΑ	ΝΑ	5.96	43.94	22.85	5.97	23.617	0.255556	704.328	562.409	0.582	0.433	177.527	ΝΑ	ΝΑ	ΝΑ	ΝΑ	ΝΑ	ΝΑ	ΝΑ	ΝΑ	ΝΑ	ΝΑ	ΝΑ	ΝΑ	ΝΑ	ΝΑ	ΝΑ	ΝΑ	ΝΑ	ΝΑ	ΝΑ	ΝΑ	ΝΑ	ΝΑ	ΝΑ	ΝΑ	ΝΑ	ΝΑ	ΝΑ	ΝΑ	ΝΑ	ΝΑ
9	Limousin	Intensive	18.5	Carcass	0	ΝΑ	ΝΑ	ΝΑ	ΝΑ	ΝΑ	ΝΑ	ΝΑ	ΝΑ	ΝΑ	ΝΑ	ΝΑ	ΝΑ	ΝΑ	ΝΑ	ΝΑ	ΝΑ	ΝΑ	ΝΑ	ΝΑ	ΝΑ	ΝΑ	ΝΑ	ΝΑ	ΝΑ	ΝΑ	ΝΑ	ΝΑ	ΝΑ	ΝΑ	ΝΑ	ΝΑ	ΝΑ	ΝΑ	ΝΑ	ΝΑ	ΝΑ	ΝΑ	ΝΑ	ΝΑ	ΝΑ	ΝΑ	ΝΑ	ΝΑ	ΝΑ
9	Limousin	Intensive	18.5	Fillet	0	ΝΑ	ΝΑ	ΝΑ	ΝΑ	ΝΑ	ΝΑ	ΝΑ	ΝΑ	ΝΑ	ΝΑ	ΝΑ	ΝΑ	ΝΑ	ΝΑ	ΝΑ	ΝΑ	ΝΑ	1128	34.7177	ΝΑ	ΝΑ	ΝΑ	ΝΑ	ΝΑ	ΝΑ	ΝΑ	ΝΑ	ΝΑ	ΝΑ	ΝΑ	ΝΑ	ΝΑ	ΝΑ	ΝΑ	ΝΑ	ΝΑ	ΝΑ	ΝΑ	ΝΑ	ΝΑ	ΝΑ	ΝΑ	ΝΑ	ΝΑ
9	Limousin	Intensive	18.5	Rib	1	ΝΑ	ΝΑ	ΝΑ	5.6	40.52	24.04	6.62	24.9348	0.268714	1502.91	1200.75	0.463	0.476	331.115	ΝΑ	ΝΑ	ΝΑ	ΝΑ	ΝΑ	ΝΑ	ΝΑ	ΝΑ	ΝΑ	ΝΑ	ΝΑ	ΝΑ	ΝΑ	ΝΑ	ΝΑ	ΝΑ	ΝΑ	ΝΑ	ΝΑ	ΝΑ	ΝΑ	ΝΑ	ΝΑ	ΝΑ	ΝΑ	ΝΑ	ΝΑ	ΝΑ	ΝΑ	ΝΑ
10	Limousin	Intensive	18.233	Carcass	0	ΝΑ	ΝΑ	ΝΑ	ΝΑ	ΝΑ	ΝΑ	ΝΑ	ΝΑ	ΝΑ	ΝΑ	ΝΑ	ΝΑ	ΝΑ	ΝΑ	ΝΑ	ΝΑ	ΝΑ	ΝΑ	ΝΑ	ΝΑ	ΝΑ	ΝΑ	ΝΑ	ΝΑ	ΝΑ	ΝΑ	ΝΑ	ΝΑ	ΝΑ	ΝΑ	ΝΑ	ΝΑ	ΝΑ	ΝΑ	ΝΑ	ΝΑ	ΝΑ	ΝΑ	ΝΑ	ΝΑ	ΝΑ	ΝΑ	ΝΑ	ΝΑ
10	Limousin	Intensive	18.233	Fillet	0	ΝΑ	ΝΑ	ΝΑ	ΝΑ	ΝΑ	ΝΑ	ΝΑ	ΝΑ	ΝΑ	ΝΑ	ΝΑ	ΝΑ	ΝΑ	ΝΑ	ΝΑ	ΝΑ	ΝΑ	1251	32.8428	ΝΑ	ΝΑ	ΝΑ	ΝΑ	ΝΑ	ΝΑ	ΝΑ	ΝΑ	ΝΑ	ΝΑ	ΝΑ	ΝΑ	ΝΑ	ΝΑ	ΝΑ	ΝΑ	ΝΑ	ΝΑ	ΝΑ	ΝΑ	ΝΑ	ΝΑ	ΝΑ	ΝΑ	ΝΑ
10	Limousin	Intensive	18.233	Rib	1	ΝΑ	ΝΑ	ΝΑ	5.55	43.16	23.27	7.37	24.4092	0.306722	499.533	412.465	0.562	0.43	120.65	ΝΑ	ΝΑ	ΝΑ	ΝΑ	ΝΑ	ΝΑ	ΝΑ	ΝΑ	ΝΑ	ΝΑ	ΝΑ	ΝΑ	ΝΑ	ΝΑ	ΝΑ	ΝΑ	ΝΑ	ΝΑ	ΝΑ	ΝΑ	ΝΑ	ΝΑ	ΝΑ	ΝΑ	ΝΑ	ΝΑ	ΝΑ	ΝΑ	ΝΑ	ΝΑ
11	Crossbred	Intensive	18	Carcass	0	ΝΑ	ΝΑ	ΝΑ	ΝΑ	ΝΑ	ΝΑ	ΝΑ	ΝΑ	ΝΑ	ΝΑ	ΝΑ	ΝΑ	ΝΑ	ΝΑ	ΝΑ	ΝΑ	ΝΑ	ΝΑ	ΝΑ	ΝΑ	ΝΑ	ΝΑ	ΝΑ	ΝΑ	ΝΑ	ΝΑ	ΝΑ	ΝΑ	ΝΑ	ΝΑ	ΝΑ	ΝΑ	ΝΑ	ΝΑ	ΝΑ	ΝΑ	ΝΑ	ΝΑ	ΝΑ	ΝΑ	ΝΑ	ΝΑ	ΝΑ	ΝΑ
11	Crossbred	Intensive	18	Fillet	0	ΝΑ	ΝΑ	ΝΑ	ΝΑ	ΝΑ	ΝΑ	ΝΑ	ΝΑ	ΝΑ	ΝΑ	ΝΑ	ΝΑ	ΝΑ	ΝΑ	ΝΑ	ΝΑ	ΝΑ	1163	34.5084	ΝΑ	ΝΑ	ΝΑ	ΝΑ	ΝΑ	ΝΑ	ΝΑ	ΝΑ	ΝΑ	ΝΑ	ΝΑ	ΝΑ	ΝΑ	ΝΑ	ΝΑ	ΝΑ	ΝΑ	ΝΑ	ΝΑ	ΝΑ	ΝΑ	ΝΑ	ΝΑ	ΝΑ	ΝΑ
11	Crossbred	Intensive	18	Rib	1	ΝΑ	ΝΑ	ΝΑ	5.49	40.03	21.97	8.83	23.678	0.382153	1217.75	987.209	0.636	0.495	383.182	ΝΑ	ΝΑ	ΝΑ	ΝΑ	ΝΑ	ΝΑ	ΝΑ	ΝΑ	ΝΑ	ΝΑ	ΝΑ	ΝΑ	ΝΑ	ΝΑ	ΝΑ	ΝΑ	ΝΑ	ΝΑ	ΝΑ	ΝΑ	ΝΑ	ΝΑ	ΝΑ	ΝΑ	ΝΑ	ΝΑ	ΝΑ	ΝΑ	ΝΑ	ΝΑ
12	Crossbred	Intensive	18.5	Carcass	0	ΝΑ	ΝΑ	ΝΑ	ΝΑ	ΝΑ	ΝΑ	ΝΑ	ΝΑ	ΝΑ	ΝΑ	ΝΑ	ΝΑ	ΝΑ	ΝΑ	ΝΑ	ΝΑ	ΝΑ	ΝΑ	ΝΑ	ΝΑ	ΝΑ	ΝΑ	ΝΑ	ΝΑ	ΝΑ	ΝΑ	ΝΑ	ΝΑ	ΝΑ	ΝΑ	ΝΑ	ΝΑ	ΝΑ	ΝΑ	ΝΑ	ΝΑ	ΝΑ	ΝΑ	ΝΑ	ΝΑ	ΝΑ	ΝΑ	ΝΑ	ΝΑ
12	Crossbred	Intensive	18.5	Fillet	0	ΝΑ	ΝΑ	ΝΑ	ΝΑ	ΝΑ	ΝΑ	ΝΑ	ΝΑ	ΝΑ	ΝΑ	ΝΑ	ΝΑ	ΝΑ	ΝΑ	ΝΑ	ΝΑ	ΝΑ	1030	28.858	ΝΑ	ΝΑ	ΝΑ	ΝΑ	ΝΑ	ΝΑ	ΝΑ	ΝΑ	ΝΑ	ΝΑ	ΝΑ	ΝΑ	ΝΑ	ΝΑ	ΝΑ	ΝΑ	ΝΑ	ΝΑ	ΝΑ	ΝΑ	ΝΑ	ΝΑ	ΝΑ	ΝΑ	ΝΑ
12	Crossbred	Intensive	18.5	Rib	1	ΝΑ	ΝΑ	ΝΑ	5.48	38.71	22.46	3.89	22.7944	0.171496	916.31	725.407	0.827	0.463	350.402	ΝΑ	ΝΑ	ΝΑ	ΝΑ	ΝΑ	ΝΑ	ΝΑ	ΝΑ	ΝΑ	ΝΑ	ΝΑ	ΝΑ	ΝΑ	ΝΑ	ΝΑ	ΝΑ	ΝΑ	ΝΑ	ΝΑ	ΝΑ	ΝΑ	ΝΑ	ΝΑ	ΝΑ	ΝΑ	ΝΑ	ΝΑ	ΝΑ	ΝΑ	ΝΑ
13	Crossbred	Intensive	16.833	Carcass	0	ΝΑ	ΝΑ	ΝΑ	ΝΑ	ΝΑ	ΝΑ	ΝΑ	ΝΑ	ΝΑ	ΝΑ	ΝΑ	ΝΑ	ΝΑ	ΝΑ	ΝΑ	ΝΑ	ΝΑ	ΝΑ	ΝΑ	ΝΑ	ΝΑ	ΝΑ	ΝΑ	ΝΑ	ΝΑ	ΝΑ	ΝΑ	ΝΑ	ΝΑ	ΝΑ	ΝΑ	ΝΑ	ΝΑ	ΝΑ	ΝΑ	ΝΑ	ΝΑ	ΝΑ	ΝΑ	ΝΑ	ΝΑ	ΝΑ	ΝΑ	ΝΑ
13	Crossbred	Intensive	16.833	Rib	1	ΝΑ	ΝΑ	ΝΑ	5.63	32.77	19.73	2.79	19.9263	0.140478	1054.4	893.435	0.73	0.626	481.988	ΝΑ	ΝΑ	ΝΑ	ΝΑ	ΝΑ	ΝΑ	ΝΑ	ΝΑ	ΝΑ	ΝΑ	ΝΑ	ΝΑ	ΝΑ	ΝΑ	ΝΑ	ΝΑ	ΝΑ	ΝΑ	ΝΑ	ΝΑ	ΝΑ	ΝΑ	ΝΑ	ΝΑ	ΝΑ	ΝΑ	ΝΑ	ΝΑ	ΝΑ	ΝΑ
14	Crossbred	Intensive	20.733	Carcass	0	ΝΑ	ΝΑ	ΝΑ	ΝΑ	ΝΑ	ΝΑ	ΝΑ	ΝΑ	ΝΑ	ΝΑ	ΝΑ	ΝΑ	ΝΑ	ΝΑ	ΝΑ	ΝΑ	ΝΑ	ΝΑ	ΝΑ	ΝΑ	ΝΑ	ΝΑ	ΝΑ	ΝΑ	ΝΑ	ΝΑ	ΝΑ	ΝΑ	ΝΑ	ΝΑ	ΝΑ	ΝΑ	ΝΑ	ΝΑ	ΝΑ	ΝΑ	ΝΑ	ΝΑ	ΝΑ	ΝΑ	ΝΑ	ΝΑ	ΝΑ	ΝΑ
14	Crossbred	Intensive	20.733	Fillet	0	ΝΑ	ΝΑ	ΝΑ	ΝΑ	ΝΑ	ΝΑ	ΝΑ	ΝΑ	ΝΑ	ΝΑ	ΝΑ	ΝΑ	ΝΑ	ΝΑ	ΝΑ	ΝΑ	ΝΑ	1015	28.409	ΝΑ	ΝΑ	ΝΑ	ΝΑ	ΝΑ	ΝΑ	ΝΑ	ΝΑ	ΝΑ	ΝΑ	ΝΑ	ΝΑ	ΝΑ	ΝΑ	ΝΑ	ΝΑ	ΝΑ	ΝΑ	ΝΑ	ΝΑ	ΝΑ	ΝΑ	ΝΑ	ΝΑ	ΝΑ
14	Crossbred	Intensive	20.733	Rib	1	ΝΑ	ΝΑ	ΝΑ	5.53	39.71	22.81	3.94	23.1478	0.171043	649.477	518.695	0.676	0.485	212.907	ΝΑ	ΝΑ	ΝΑ	ΝΑ	ΝΑ	ΝΑ	ΝΑ	ΝΑ	ΝΑ	ΝΑ	ΝΑ	ΝΑ	ΝΑ	ΝΑ	ΝΑ	ΝΑ	ΝΑ	ΝΑ	ΝΑ	ΝΑ	ΝΑ	ΝΑ	ΝΑ	ΝΑ	ΝΑ	ΝΑ	ΝΑ	ΝΑ	ΝΑ	ΝΑ
15	Crossbred	Intensive	18	Carcass	0	ΝΑ	ΝΑ	ΝΑ	ΝΑ	ΝΑ	ΝΑ	ΝΑ	ΝΑ	ΝΑ	ΝΑ	ΝΑ	ΝΑ	ΝΑ	ΝΑ	ΝΑ	ΝΑ	ΝΑ	ΝΑ	ΝΑ	ΝΑ	ΝΑ	ΝΑ	ΝΑ	ΝΑ	ΝΑ	ΝΑ	ΝΑ	ΝΑ	ΝΑ	ΝΑ	ΝΑ	ΝΑ	ΝΑ	ΝΑ	ΝΑ	ΝΑ	ΝΑ	ΝΑ	ΝΑ	ΝΑ	ΝΑ	ΝΑ	ΝΑ	ΝΑ
15	Crossbred	Intensive	18	Fillet	0	ΝΑ	ΝΑ	ΝΑ	ΝΑ	ΝΑ	ΝΑ	ΝΑ	ΝΑ	ΝΑ	ΝΑ	ΝΑ	ΝΑ	ΝΑ	ΝΑ	ΝΑ	ΝΑ	ΝΑ	1207	30.6903	ΝΑ	ΝΑ	ΝΑ	ΝΑ	ΝΑ	ΝΑ	ΝΑ	ΝΑ	ΝΑ	ΝΑ	ΝΑ	ΝΑ	ΝΑ	ΝΑ	ΝΑ	ΝΑ	ΝΑ	ΝΑ	ΝΑ	ΝΑ	ΝΑ	ΝΑ	ΝΑ	ΝΑ	ΝΑ
15	Crossbred	Intensive	18	Rib	1	ΝΑ	ΝΑ	ΝΑ	5.53	44.72	19.55	6.47	20.5928	0.319601	730.916	583.367	0.572	0.455	190.031	ΝΑ	ΝΑ	ΝΑ	ΝΑ	ΝΑ	ΝΑ	ΝΑ	ΝΑ	ΝΑ	ΝΑ	ΝΑ	ΝΑ	ΝΑ	ΝΑ	ΝΑ	ΝΑ	ΝΑ	ΝΑ	ΝΑ	ΝΑ	ΝΑ	ΝΑ	ΝΑ	ΝΑ	ΝΑ	ΝΑ	ΝΑ	ΝΑ	ΝΑ	ΝΑ
16	Crossbred	Intensive	17.533	Carcass	0	ΝΑ	ΝΑ	ΝΑ	ΝΑ	ΝΑ	ΝΑ	ΝΑ	ΝΑ	ΝΑ	ΝΑ	ΝΑ	ΝΑ	ΝΑ	ΝΑ	ΝΑ	ΝΑ	ΝΑ	ΝΑ	ΝΑ	ΝΑ	ΝΑ	ΝΑ	ΝΑ	ΝΑ	ΝΑ	ΝΑ	ΝΑ	ΝΑ	ΝΑ	ΝΑ	ΝΑ	ΝΑ	ΝΑ	ΝΑ	ΝΑ	ΝΑ	ΝΑ	ΝΑ	ΝΑ	ΝΑ	ΝΑ	ΝΑ	ΝΑ	ΝΑ
16	Crossbred	Intensive	17.533	Fillet	0	ΝΑ	ΝΑ	ΝΑ	ΝΑ	ΝΑ	ΝΑ	ΝΑ	ΝΑ	ΝΑ	ΝΑ	ΝΑ	ΝΑ	ΝΑ	ΝΑ	ΝΑ	ΝΑ	ΝΑ	1347	24.917	ΝΑ	ΝΑ	ΝΑ	ΝΑ	ΝΑ	ΝΑ	ΝΑ	ΝΑ	ΝΑ	ΝΑ	ΝΑ	ΝΑ	ΝΑ	ΝΑ	ΝΑ	ΝΑ	ΝΑ	ΝΑ	ΝΑ	ΝΑ	ΝΑ	ΝΑ	ΝΑ	ΝΑ	ΝΑ
16	Crossbred	Intensive	17.533	Rib	1	ΝΑ	ΝΑ	ΝΑ	5.58	38.22	22.47	3.85	22.7974	0.169692	1346.74	1096.07	0.587	0.504	398.263	ΝΑ	ΝΑ	ΝΑ	ΝΑ	ΝΑ	ΝΑ	ΝΑ	ΝΑ	ΝΑ	ΝΑ	ΝΑ	ΝΑ	ΝΑ	ΝΑ	ΝΑ	ΝΑ	ΝΑ	ΝΑ	ΝΑ	ΝΑ	ΝΑ	ΝΑ	ΝΑ	ΝΑ	ΝΑ	ΝΑ	ΝΑ	ΝΑ	ΝΑ	ΝΑ
17	Crossbred	Intensive	20.567	Carcass	0	ΝΑ	ΝΑ	ΝΑ	ΝΑ	ΝΑ	ΝΑ	ΝΑ	ΝΑ	ΝΑ	ΝΑ	ΝΑ	ΝΑ	ΝΑ	ΝΑ	ΝΑ	ΝΑ	ΝΑ	ΝΑ	ΝΑ	ΝΑ	ΝΑ	ΝΑ	ΝΑ	ΝΑ	ΝΑ	ΝΑ	ΝΑ	ΝΑ	ΝΑ	ΝΑ	ΝΑ	ΝΑ	ΝΑ	ΝΑ	ΝΑ	ΝΑ	ΝΑ	ΝΑ	ΝΑ	ΝΑ	ΝΑ	ΝΑ	ΝΑ	ΝΑ
17	Crossbred	Intensive	20.567	Fillet	0	ΝΑ	ΝΑ	ΝΑ	ΝΑ	ΝΑ	ΝΑ	ΝΑ	ΝΑ	ΝΑ	ΝΑ	ΝΑ	ΝΑ	ΝΑ	ΝΑ	ΝΑ	ΝΑ	ΝΑ	1203	30.9832	ΝΑ	ΝΑ	ΝΑ	ΝΑ	ΝΑ	ΝΑ	ΝΑ	ΝΑ	ΝΑ	ΝΑ	ΝΑ	ΝΑ	ΝΑ	ΝΑ	ΝΑ	ΝΑ	ΝΑ	ΝΑ	ΝΑ	ΝΑ	ΝΑ	ΝΑ	ΝΑ	ΝΑ	ΝΑ
17	Crossbred	Intensive	20.567	Rib	1	ΝΑ	ΝΑ	ΝΑ	5.55	43.83	23.24	5.21	23.8168	0.220536	3837.58	2976.72	0.705	0.433	1172.4	ΝΑ	ΝΑ	ΝΑ	ΝΑ	ΝΑ	ΝΑ	ΝΑ	ΝΑ	ΝΑ	ΝΑ	ΝΑ	ΝΑ	ΝΑ	ΝΑ	ΝΑ	ΝΑ	ΝΑ	ΝΑ	ΝΑ	ΝΑ	ΝΑ	ΝΑ	ΝΑ	ΝΑ	ΝΑ	ΝΑ	ΝΑ	ΝΑ	ΝΑ	ΝΑ
18	Crossbred	Intensive	16.633	Carcass	0	ΝΑ	ΝΑ	ΝΑ	ΝΑ	ΝΑ	ΝΑ	ΝΑ	ΝΑ	ΝΑ	ΝΑ	ΝΑ	ΝΑ	ΝΑ	ΝΑ	ΝΑ	ΝΑ	ΝΑ	ΝΑ	ΝΑ	ΝΑ	ΝΑ	ΝΑ	ΝΑ	ΝΑ	ΝΑ	ΝΑ	ΝΑ	ΝΑ	ΝΑ	ΝΑ	ΝΑ	ΝΑ	ΝΑ	ΝΑ	ΝΑ	ΝΑ	ΝΑ	ΝΑ	ΝΑ	ΝΑ	ΝΑ	ΝΑ	ΝΑ	ΝΑ
18	Crossbred	Intensive	16.633	Fillet	0	ΝΑ	ΝΑ	ΝΑ	ΝΑ	ΝΑ	ΝΑ	ΝΑ	ΝΑ	ΝΑ	ΝΑ	ΝΑ	ΝΑ	ΝΑ	ΝΑ	ΝΑ	ΝΑ	ΝΑ	1008	30.7422	ΝΑ	ΝΑ	ΝΑ	ΝΑ	ΝΑ	ΝΑ	ΝΑ	ΝΑ	ΝΑ	ΝΑ	ΝΑ	ΝΑ	ΝΑ	ΝΑ	ΝΑ	ΝΑ	ΝΑ	ΝΑ	ΝΑ	ΝΑ	ΝΑ	ΝΑ	ΝΑ	ΝΑ	ΝΑ
18	Crossbred	Intensive	16.633	Rib	1	ΝΑ	ΝΑ	ΝΑ	5.55	42.65	22.48	3.87	22.8107	0.170482	726.245	593.547	0.787	0.578	330.371	ΝΑ	ΝΑ	ΝΑ	ΝΑ	ΝΑ	ΝΑ	ΝΑ	ΝΑ	ΝΑ	ΝΑ	ΝΑ	ΝΑ	ΝΑ	ΝΑ	ΝΑ	ΝΑ	ΝΑ	ΝΑ	ΝΑ	ΝΑ	ΝΑ	ΝΑ	ΝΑ	ΝΑ	ΝΑ	ΝΑ	ΝΑ	ΝΑ	ΝΑ	ΝΑ
19	Crossbred	Intensive	18.867	Carcass	0	ΝΑ	ΝΑ	ΝΑ	ΝΑ	ΝΑ	ΝΑ	ΝΑ	ΝΑ	ΝΑ	ΝΑ	ΝΑ	ΝΑ	ΝΑ	ΝΑ	ΝΑ	ΝΑ	ΝΑ	ΝΑ	ΝΑ	ΝΑ	ΝΑ	ΝΑ	ΝΑ	ΝΑ	ΝΑ	ΝΑ	ΝΑ	ΝΑ	ΝΑ	ΝΑ	ΝΑ	ΝΑ	ΝΑ	ΝΑ	ΝΑ	ΝΑ	ΝΑ	ΝΑ	ΝΑ	ΝΑ	ΝΑ	ΝΑ	ΝΑ	ΝΑ
19	Crossbred	Intensive	18.867	Fillet	0	ΝΑ	ΝΑ	ΝΑ	ΝΑ	ΝΑ	ΝΑ	ΝΑ	ΝΑ	ΝΑ	ΝΑ	ΝΑ	ΝΑ	ΝΑ	ΝΑ	ΝΑ	ΝΑ	ΝΑ	1279	31.4816	ΝΑ	ΝΑ	ΝΑ	ΝΑ	ΝΑ	ΝΑ	ΝΑ	ΝΑ	ΝΑ	ΝΑ	ΝΑ	ΝΑ	ΝΑ	ΝΑ	ΝΑ	ΝΑ	ΝΑ	ΝΑ	ΝΑ	ΝΑ	ΝΑ	ΝΑ	ΝΑ	ΝΑ	ΝΑ
19	Crossbred	Intensive	18.867	Rib	1	ΝΑ	ΝΑ	ΝΑ	5.52	39.81	23.17	4.13	23.5352	0.176395	1069.49	883.255	0.72	0.513	395.174	ΝΑ	ΝΑ	ΝΑ	ΝΑ	ΝΑ	ΝΑ	ΝΑ	ΝΑ	ΝΑ	ΝΑ	ΝΑ	ΝΑ	ΝΑ	ΝΑ	ΝΑ	ΝΑ	ΝΑ	ΝΑ	ΝΑ	ΝΑ	ΝΑ	ΝΑ	ΝΑ	ΝΑ	ΝΑ	ΝΑ	ΝΑ	ΝΑ	ΝΑ	ΝΑ
20	Crossbred	Intensive	14.633	Carcass	0	ΝΑ	ΝΑ	ΝΑ	ΝΑ	ΝΑ	ΝΑ	ΝΑ	ΝΑ	ΝΑ	ΝΑ	ΝΑ	ΝΑ	ΝΑ	ΝΑ	ΝΑ	ΝΑ	ΝΑ	ΝΑ	ΝΑ	ΝΑ	ΝΑ	ΝΑ	ΝΑ	ΝΑ	ΝΑ	ΝΑ	ΝΑ	ΝΑ	ΝΑ	ΝΑ	ΝΑ	ΝΑ	ΝΑ	ΝΑ	ΝΑ	ΝΑ	ΝΑ	ΝΑ	ΝΑ	ΝΑ	ΝΑ	ΝΑ	ΝΑ	ΝΑ
20	Crossbred	Intensive	14.633	Fillet	0	ΝΑ	ΝΑ	ΝΑ	ΝΑ	ΝΑ	ΝΑ	ΝΑ	ΝΑ	ΝΑ	ΝΑ	ΝΑ	ΝΑ	ΝΑ	ΝΑ	ΝΑ	ΝΑ	ΝΑ	1140	38.3958	ΝΑ	ΝΑ	ΝΑ	ΝΑ	ΝΑ	ΝΑ	ΝΑ	ΝΑ	ΝΑ	ΝΑ	ΝΑ	ΝΑ	ΝΑ	ΝΑ	ΝΑ	ΝΑ	ΝΑ	ΝΑ	ΝΑ	ΝΑ	ΝΑ	ΝΑ	ΝΑ	ΝΑ	ΝΑ
20	Crossbred	Intensive	14.633	Rib	1	ΝΑ	ΝΑ	ΝΑ	5.65	46.17	21.73	5.54	22.4251	0.249629	438.933	342.523	0.646	0.408	115.586	ΝΑ	ΝΑ	ΝΑ	ΝΑ	ΝΑ	ΝΑ	ΝΑ	ΝΑ	ΝΑ	ΝΑ	ΝΑ	ΝΑ	ΝΑ	ΝΑ	ΝΑ	ΝΑ	ΝΑ	ΝΑ	ΝΑ	ΝΑ	ΝΑ	ΝΑ	ΝΑ	ΝΑ	ΝΑ	ΝΑ	ΝΑ	ΝΑ	ΝΑ	ΝΑ
21	Crossbred	Intensive	14.533	Carcass	0	ΝΑ	ΝΑ	ΝΑ	ΝΑ	ΝΑ	ΝΑ	ΝΑ	ΝΑ	ΝΑ	ΝΑ	ΝΑ	ΝΑ	ΝΑ	ΝΑ	ΝΑ	ΝΑ	ΝΑ	ΝΑ	ΝΑ	ΝΑ	ΝΑ	ΝΑ	ΝΑ	ΝΑ	ΝΑ	ΝΑ	ΝΑ	ΝΑ	ΝΑ	ΝΑ	ΝΑ	ΝΑ	ΝΑ	ΝΑ	ΝΑ	ΝΑ	ΝΑ	ΝΑ	ΝΑ	ΝΑ	ΝΑ	ΝΑ	ΝΑ	ΝΑ
21	Crossbred	Intensive	14.533	Fillet	0	ΝΑ	ΝΑ	ΝΑ	ΝΑ	ΝΑ	ΝΑ	ΝΑ	ΝΑ	ΝΑ	ΝΑ	ΝΑ	ΝΑ	ΝΑ	ΝΑ	ΝΑ	ΝΑ	ΝΑ	1203	26.1755	ΝΑ	ΝΑ	ΝΑ	ΝΑ	ΝΑ	ΝΑ	ΝΑ	ΝΑ	ΝΑ	ΝΑ	ΝΑ	ΝΑ	ΝΑ	ΝΑ	ΝΑ	ΝΑ	ΝΑ	ΝΑ	ΝΑ	ΝΑ	ΝΑ	ΝΑ	ΝΑ	ΝΑ	ΝΑ
21	Crossbred	Intensive	14.533	Rib	1	ΝΑ	ΝΑ	ΝΑ	5.52	38.81	21.14	2.77	21.3207	0.130289	1314.4	1077.63	0.861	0.516	583.713	ΝΑ	ΝΑ	ΝΑ	ΝΑ	ΝΑ	ΝΑ	ΝΑ	ΝΑ	ΝΑ	ΝΑ	ΝΑ	ΝΑ	ΝΑ	ΝΑ	ΝΑ	ΝΑ	ΝΑ	ΝΑ	ΝΑ	ΝΑ	ΝΑ	ΝΑ	ΝΑ	ΝΑ	ΝΑ	ΝΑ	ΝΑ	ΝΑ	ΝΑ	ΝΑ
22	Crossbred	Intensive	14.433	Carcass	0	ΝΑ	ΝΑ	ΝΑ	ΝΑ	ΝΑ	ΝΑ	ΝΑ	ΝΑ	ΝΑ	ΝΑ	ΝΑ	ΝΑ	ΝΑ	ΝΑ	ΝΑ	ΝΑ	ΝΑ	ΝΑ	ΝΑ	ΝΑ	ΝΑ	ΝΑ	ΝΑ	ΝΑ	ΝΑ	ΝΑ	ΝΑ	ΝΑ	ΝΑ	ΝΑ	ΝΑ	ΝΑ	ΝΑ	ΝΑ	ΝΑ	ΝΑ	ΝΑ	ΝΑ	ΝΑ	ΝΑ	ΝΑ	ΝΑ	ΝΑ	ΝΑ
22	Crossbred	Intensive	14.433	Fillet	0	ΝΑ	ΝΑ	ΝΑ	ΝΑ	ΝΑ	ΝΑ	ΝΑ	ΝΑ	ΝΑ	ΝΑ	ΝΑ	ΝΑ	ΝΑ	ΝΑ	ΝΑ	ΝΑ	ΝΑ	1061	36.2873	ΝΑ	ΝΑ	ΝΑ	ΝΑ	ΝΑ	ΝΑ	ΝΑ	ΝΑ	ΝΑ	ΝΑ	ΝΑ	ΝΑ	ΝΑ	ΝΑ	ΝΑ	ΝΑ	ΝΑ	ΝΑ	ΝΑ	ΝΑ	ΝΑ	ΝΑ	ΝΑ	ΝΑ	ΝΑ
22	Crossbred	Intensive	14.433	Rib	1	ΝΑ	ΝΑ	ΝΑ	5.58	36.8	20.76	2.78	20.9453	0.133119	1331.17	1160.87	0.735	0.605	591.602	ΝΑ	ΝΑ	ΝΑ	ΝΑ	ΝΑ	ΝΑ	ΝΑ	ΝΑ	ΝΑ	ΝΑ	ΝΑ	ΝΑ	ΝΑ	ΝΑ	ΝΑ	ΝΑ	ΝΑ	ΝΑ	ΝΑ	ΝΑ	ΝΑ	ΝΑ	ΝΑ	ΝΑ	ΝΑ	ΝΑ	ΝΑ	ΝΑ	ΝΑ	ΝΑ
23	Crossbred	Intensive	14.567	Carcass	0	ΝΑ	ΝΑ	ΝΑ	ΝΑ	ΝΑ	ΝΑ	ΝΑ	ΝΑ	ΝΑ	ΝΑ	ΝΑ	ΝΑ	ΝΑ	ΝΑ	ΝΑ	ΝΑ	ΝΑ	ΝΑ	ΝΑ	ΝΑ	ΝΑ	ΝΑ	ΝΑ	ΝΑ	ΝΑ	ΝΑ	ΝΑ	ΝΑ	ΝΑ	ΝΑ	ΝΑ	ΝΑ	ΝΑ	ΝΑ	ΝΑ	ΝΑ	ΝΑ	ΝΑ	ΝΑ	ΝΑ	ΝΑ	ΝΑ	ΝΑ	ΝΑ
23	Crossbred	Intensive	14.567	Fillet	0	ΝΑ	ΝΑ	ΝΑ	ΝΑ	ΝΑ	ΝΑ	ΝΑ	ΝΑ	ΝΑ	ΝΑ	ΝΑ	ΝΑ	ΝΑ	ΝΑ	ΝΑ	ΝΑ	ΝΑ	1323	25.5448	ΝΑ	ΝΑ	ΝΑ	ΝΑ	ΝΑ	ΝΑ	ΝΑ	ΝΑ	ΝΑ	ΝΑ	ΝΑ	ΝΑ	ΝΑ	ΝΑ	ΝΑ	ΝΑ	ΝΑ	ΝΑ	ΝΑ	ΝΑ	ΝΑ	ΝΑ	ΝΑ	ΝΑ	ΝΑ
23	Crossbred	Intensive	14.567	Rib	1	ΝΑ	ΝΑ	ΝΑ	5.55	41.28	22.45	4.5	22.8966	0.197824	434.621	360.128	0.676	0.518	152.005	ΝΑ	ΝΑ	ΝΑ	ΝΑ	ΝΑ	ΝΑ	ΝΑ	ΝΑ	ΝΑ	ΝΑ	ΝΑ	ΝΑ	ΝΑ	ΝΑ	ΝΑ	ΝΑ	ΝΑ	ΝΑ	ΝΑ	ΝΑ	ΝΑ	ΝΑ	ΝΑ	ΝΑ	ΝΑ	ΝΑ	ΝΑ	ΝΑ	ΝΑ	ΝΑ
24	Crossbred	Intensive	25	Carcass	0	4.32914	0.124939	0	ΝΑ	ΝΑ	ΝΑ	ΝΑ	ΝΑ	ΝΑ	ΝΑ	ΝΑ	ΝΑ	ΝΑ	ΝΑ	ΝΑ	ΝΑ	ΝΑ	ΝΑ	ΝΑ	ΝΑ	ΝΑ	ΝΑ	ΝΑ	ΝΑ	ΝΑ	ΝΑ	ΝΑ	ΝΑ	ΝΑ	ΝΑ	ΝΑ	ΝΑ	ΝΑ	ΝΑ	ΝΑ	ΝΑ	ΝΑ	ΝΑ	ΝΑ	ΝΑ	ΝΑ	ΝΑ	ΝΑ	ΝΑ
24	Crossbred	Intensive	25	Fillet	0	ΝΑ	ΝΑ	ΝΑ	ΝΑ	ΝΑ	ΝΑ	ΝΑ	ΝΑ	ΝΑ	ΝΑ	ΝΑ	ΝΑ	ΝΑ	ΝΑ	ΝΑ	ΝΑ	ΝΑ	1692	21.4077	ΝΑ	ΝΑ	ΝΑ	ΝΑ	ΝΑ	ΝΑ	ΝΑ	ΝΑ	ΝΑ	ΝΑ	ΝΑ	ΝΑ	ΝΑ	ΝΑ	ΝΑ	ΝΑ	ΝΑ	ΝΑ	ΝΑ	ΝΑ	ΝΑ	ΝΑ	ΝΑ	ΝΑ	ΝΑ
24	Crossbred	Intensive	25	Rib	1	ΝΑ	ΝΑ	ΝΑ	5.585	40.6233	25.53	8.55	26.9237	0.32316	1024.03	784.342	0.842	0.456	392.771	ΝΑ	ΝΑ	ΝΑ	ΝΑ	ΝΑ	ΝΑ	ΝΑ	ΝΑ	ΝΑ	ΝΑ	ΝΑ	ΝΑ	ΝΑ	ΝΑ	ΝΑ	ΝΑ	ΝΑ	ΝΑ	ΝΑ	ΝΑ	ΝΑ	ΝΑ	ΝΑ	ΝΑ	ΝΑ	ΝΑ	ΝΑ	ΝΑ	ΝΑ	ΝΑ
25	Crossbred	Intensive	16.933	Carcass	0	4.33005	0	0	ΝΑ	ΝΑ	ΝΑ	ΝΑ	ΝΑ	ΝΑ	ΝΑ	ΝΑ	ΝΑ	ΝΑ	ΝΑ	ΝΑ	ΝΑ	ΝΑ	ΝΑ	ΝΑ	ΝΑ	ΝΑ	ΝΑ	ΝΑ	ΝΑ	ΝΑ	ΝΑ	ΝΑ	ΝΑ	ΝΑ	ΝΑ	ΝΑ	ΝΑ	ΝΑ	ΝΑ	ΝΑ	ΝΑ	ΝΑ	ΝΑ	ΝΑ	ΝΑ	ΝΑ	ΝΑ	ΝΑ	ΝΑ
25	Crossbred	Intensive	16.933	Rib	1	ΝΑ	ΝΑ	ΝΑ	5.75	39.28	21.5533	5.93333	22.3551	0.268632	1063.92	821.475	0.691	0.405	297.571	ΝΑ	ΝΑ	ΝΑ	ΝΑ	ΝΑ	ΝΑ	ΝΑ	ΝΑ	ΝΑ	ΝΑ	ΝΑ	ΝΑ	ΝΑ	ΝΑ	ΝΑ	ΝΑ	ΝΑ	ΝΑ	ΝΑ	ΝΑ	ΝΑ	ΝΑ	ΝΑ	ΝΑ	ΝΑ	ΝΑ	ΝΑ	ΝΑ	ΝΑ	ΝΑ
26	Crossbred	Intensive	21.4	Carcass	0	1.91027	0	0	ΝΑ	ΝΑ	ΝΑ	ΝΑ	ΝΑ	ΝΑ	ΝΑ	ΝΑ	ΝΑ	ΝΑ	ΝΑ	ΝΑ	ΝΑ	ΝΑ	ΝΑ	ΝΑ	ΝΑ	ΝΑ	ΝΑ	ΝΑ	ΝΑ	ΝΑ	ΝΑ	ΝΑ	ΝΑ	ΝΑ	ΝΑ	ΝΑ	ΝΑ	ΝΑ	ΝΑ	ΝΑ	ΝΑ	ΝΑ	ΝΑ	ΝΑ	ΝΑ	ΝΑ	ΝΑ	ΝΑ	ΝΑ
26	Crossbred	Intensive	21.4	Fillet	0	ΝΑ	ΝΑ	ΝΑ	ΝΑ	ΝΑ	ΝΑ	ΝΑ	ΝΑ	ΝΑ	ΝΑ	ΝΑ	ΝΑ	ΝΑ	ΝΑ	ΝΑ	ΝΑ	ΝΑ	1194	28.0054	ΝΑ	ΝΑ	ΝΑ	ΝΑ	ΝΑ	ΝΑ	ΝΑ	ΝΑ	ΝΑ	ΝΑ	ΝΑ	ΝΑ	ΝΑ	ΝΑ	ΝΑ	ΝΑ	ΝΑ	ΝΑ	ΝΑ	ΝΑ	ΝΑ	ΝΑ	ΝΑ	ΝΑ	ΝΑ
26	Crossbred	Intensive	21.4	Rib	1	ΝΑ	ΝΑ	ΝΑ	6	31.9133	17.8667	4.05667	18.3214	0.223267	1199.87	981.386	0.775	0.521	484.159	ΝΑ	ΝΑ	ΝΑ	ΝΑ	ΝΑ	ΝΑ	ΝΑ	ΝΑ	ΝΑ	ΝΑ	ΝΑ	ΝΑ	ΝΑ	ΝΑ	ΝΑ	ΝΑ	ΝΑ	ΝΑ	ΝΑ	ΝΑ	ΝΑ	ΝΑ	ΝΑ	ΝΑ	ΝΑ	ΝΑ	ΝΑ	ΝΑ	ΝΑ	ΝΑ
27	Crossbred	Intensive	19.233	Carcass	0	4.33087	0.367977	0	ΝΑ	ΝΑ	ΝΑ	ΝΑ	ΝΑ	ΝΑ	ΝΑ	ΝΑ	ΝΑ	ΝΑ	ΝΑ	ΝΑ	ΝΑ	ΝΑ	ΝΑ	ΝΑ	ΝΑ	ΝΑ	ΝΑ	ΝΑ	ΝΑ	ΝΑ	ΝΑ	ΝΑ	ΝΑ	ΝΑ	ΝΑ	ΝΑ	ΝΑ	ΝΑ	ΝΑ	ΝΑ	ΝΑ	ΝΑ	ΝΑ	ΝΑ	ΝΑ	ΝΑ	ΝΑ	ΝΑ	ΝΑ
27	Crossbred	Intensive	19.233	Rib	1	ΝΑ	ΝΑ	ΝΑ	5.9	40.4967	24.9467	8.55	26.3712	0.330185	1386.85	1172.68	0.683	0.537	508.99	ΝΑ	ΝΑ	ΝΑ	ΝΑ	ΝΑ	ΝΑ	ΝΑ	ΝΑ	ΝΑ	ΝΑ	ΝΑ	ΝΑ	ΝΑ	ΝΑ	ΝΑ	ΝΑ	ΝΑ	ΝΑ	ΝΑ	ΝΑ	ΝΑ	ΝΑ	ΝΑ	ΝΑ	ΝΑ	ΝΑ	ΝΑ	ΝΑ	ΝΑ	ΝΑ
28	Crossbred	Intensive	13.033	Carcass	0	4.33003	0	0	ΝΑ	ΝΑ	ΝΑ	ΝΑ	ΝΑ	ΝΑ	ΝΑ	ΝΑ	ΝΑ	ΝΑ	ΝΑ	ΝΑ	ΝΑ	ΝΑ	ΝΑ	ΝΑ	ΝΑ	ΝΑ	ΝΑ	ΝΑ	ΝΑ	ΝΑ	ΝΑ	ΝΑ	ΝΑ	ΝΑ	ΝΑ	ΝΑ	ΝΑ	ΝΑ	ΝΑ	ΝΑ	ΝΑ	ΝΑ	ΝΑ	ΝΑ	ΝΑ	ΝΑ	ΝΑ	ΝΑ	ΝΑ
28	Crossbred	Intensive	13.033	Rib	1	ΝΑ	ΝΑ	ΝΑ	6.06	36.8233	22.2067	6.66	23.1839	0.291374	376.12	301.615	0.804	0.474	143.552	ΝΑ	ΝΑ	ΝΑ	ΝΑ	ΝΑ	ΝΑ	ΝΑ	ΝΑ	ΝΑ	ΝΑ	ΝΑ	ΝΑ	ΝΑ	ΝΑ	ΝΑ	ΝΑ	ΝΑ	ΝΑ	ΝΑ	ΝΑ	ΝΑ	ΝΑ	ΝΑ	ΝΑ	ΝΑ	ΝΑ	ΝΑ	ΝΑ	ΝΑ	ΝΑ
29	Crossbred	Intensive	13.133	Carcass	0	4.32928	1.19498	0	ΝΑ	ΝΑ	ΝΑ	ΝΑ	ΝΑ	ΝΑ	ΝΑ	ΝΑ	ΝΑ	ΝΑ	ΝΑ	ΝΑ	ΝΑ	ΝΑ	ΝΑ	ΝΑ	ΝΑ	ΝΑ	ΝΑ	ΝΑ	ΝΑ	ΝΑ	ΝΑ	ΝΑ	ΝΑ	ΝΑ	ΝΑ	ΝΑ	ΝΑ	ΝΑ	ΝΑ	ΝΑ	ΝΑ	ΝΑ	ΝΑ	ΝΑ	ΝΑ	ΝΑ	ΝΑ	ΝΑ	ΝΑ
29	Crossbred	Intensive	13.133	Fillet	0	ΝΑ	ΝΑ	ΝΑ	ΝΑ	ΝΑ	ΝΑ	ΝΑ	ΝΑ	ΝΑ	ΝΑ	ΝΑ	ΝΑ	ΝΑ	ΝΑ	ΝΑ	ΝΑ	ΝΑ	1033	31.2136	ΝΑ	ΝΑ	ΝΑ	ΝΑ	ΝΑ	ΝΑ	ΝΑ	ΝΑ	ΝΑ	ΝΑ	ΝΑ	ΝΑ	ΝΑ	ΝΑ	ΝΑ	ΝΑ	ΝΑ	ΝΑ	ΝΑ	ΝΑ	ΝΑ	ΝΑ	ΝΑ	ΝΑ	ΝΑ
29	Crossbred	Intensive	13.133	Rib	1	ΝΑ	ΝΑ	ΝΑ	5.585	42.85	23.0633	7.36333	24.2102	0.309037	390.135	318.145	0.77	0.478	143.487	ΝΑ	ΝΑ	ΝΑ	ΝΑ	ΝΑ	ΝΑ	ΝΑ	ΝΑ	ΝΑ	ΝΑ	ΝΑ	ΝΑ	ΝΑ	ΝΑ	ΝΑ	ΝΑ	ΝΑ	ΝΑ	ΝΑ	ΝΑ	ΝΑ	ΝΑ	ΝΑ	ΝΑ	ΝΑ	ΝΑ	ΝΑ	ΝΑ	ΝΑ	ΝΑ
30	Crossbred	Intensive	25.667	Carcass	0	4.32938	0.124939	0	ΝΑ	ΝΑ	ΝΑ	ΝΑ	ΝΑ	ΝΑ	ΝΑ	ΝΑ	ΝΑ	ΝΑ	ΝΑ	ΝΑ	ΝΑ	ΝΑ	ΝΑ	ΝΑ	ΝΑ	ΝΑ	ΝΑ	ΝΑ	ΝΑ	ΝΑ	ΝΑ	ΝΑ	ΝΑ	ΝΑ	ΝΑ	ΝΑ	ΝΑ	ΝΑ	ΝΑ	ΝΑ	ΝΑ	ΝΑ	ΝΑ	ΝΑ	ΝΑ	ΝΑ	ΝΑ	ΝΑ	ΝΑ
30	Crossbred	Intensive	25.667	Rib	1	ΝΑ	ΝΑ	ΝΑ	5.55	37.0833	23.0367	7.21667	24.1406	0.303585	259.451	228.547	0.802	0.513	106.697	ΝΑ	ΝΑ	ΝΑ	ΝΑ	ΝΑ	ΝΑ	ΝΑ	ΝΑ	ΝΑ	ΝΑ	ΝΑ	ΝΑ	ΝΑ	ΝΑ	ΝΑ	ΝΑ	ΝΑ	ΝΑ	ΝΑ	ΝΑ	ΝΑ	ΝΑ	ΝΑ	ΝΑ	ΝΑ	ΝΑ	ΝΑ	ΝΑ	ΝΑ	ΝΑ
31	Crossbred	Intensive	26.133	Carcass	0	4.3298	0	0	ΝΑ	ΝΑ	ΝΑ	ΝΑ	ΝΑ	ΝΑ	ΝΑ	ΝΑ	ΝΑ	ΝΑ	ΝΑ	ΝΑ	ΝΑ	ΝΑ	ΝΑ	ΝΑ	ΝΑ	ΝΑ	ΝΑ	ΝΑ	ΝΑ	ΝΑ	ΝΑ	ΝΑ	ΝΑ	ΝΑ	ΝΑ	ΝΑ	ΝΑ	ΝΑ	ΝΑ	ΝΑ	ΝΑ	ΝΑ	ΝΑ	ΝΑ	ΝΑ	ΝΑ	ΝΑ	ΝΑ	ΝΑ
31	Crossbred	Intensive	26.133	Fillet	0	ΝΑ	ΝΑ	ΝΑ	ΝΑ	ΝΑ	ΝΑ	ΝΑ	ΝΑ	ΝΑ	ΝΑ	ΝΑ	ΝΑ	ΝΑ	ΝΑ	ΝΑ	ΝΑ	ΝΑ	1316	27.502	ΝΑ	ΝΑ	ΝΑ	ΝΑ	ΝΑ	ΝΑ	ΝΑ	ΝΑ	ΝΑ	ΝΑ	ΝΑ	ΝΑ	ΝΑ	ΝΑ	ΝΑ	ΝΑ	ΝΑ	ΝΑ	ΝΑ	ΝΑ	ΝΑ	ΝΑ	ΝΑ	ΝΑ	ΝΑ
31	Crossbred	Intensive	26.133	Rib	1	ΝΑ	ΝΑ	ΝΑ	6.4	34.8267	21.3	5.03	21.8859	0.231902	898.256	697.379	0.946	0.524	445.134	ΝΑ	ΝΑ	ΝΑ	ΝΑ	ΝΑ	ΝΑ	ΝΑ	ΝΑ	ΝΑ	ΝΑ	ΝΑ	ΝΑ	ΝΑ	ΝΑ	ΝΑ	ΝΑ	ΝΑ	ΝΑ	ΝΑ	ΝΑ	ΝΑ	ΝΑ	ΝΑ	ΝΑ	ΝΑ	ΝΑ	ΝΑ	ΝΑ	ΝΑ	ΝΑ
32	Crossbred	Intensive	15.5	Carcass	0	2.13033	0.920819	0	ΝΑ	ΝΑ	ΝΑ	ΝΑ	ΝΑ	ΝΑ	ΝΑ	ΝΑ	ΝΑ	ΝΑ	ΝΑ	ΝΑ	ΝΑ	ΝΑ	ΝΑ	ΝΑ	ΝΑ	ΝΑ	ΝΑ	ΝΑ	ΝΑ	ΝΑ	ΝΑ	ΝΑ	ΝΑ	ΝΑ	ΝΑ	ΝΑ	ΝΑ	ΝΑ	ΝΑ	ΝΑ	ΝΑ	ΝΑ	ΝΑ	ΝΑ	ΝΑ	ΝΑ	ΝΑ	ΝΑ	ΝΑ
32	Crossbred	Intensive	15.5	Fillet	0	ΝΑ	ΝΑ	ΝΑ	ΝΑ	ΝΑ	ΝΑ	ΝΑ	ΝΑ	ΝΑ	ΝΑ	ΝΑ	ΝΑ	ΝΑ	ΝΑ	ΝΑ	ΝΑ	ΝΑ	1046	35.8125	ΝΑ	ΝΑ	ΝΑ	ΝΑ	ΝΑ	ΝΑ	ΝΑ	ΝΑ	ΝΑ	ΝΑ	ΝΑ	ΝΑ	ΝΑ	ΝΑ	ΝΑ	ΝΑ	ΝΑ	ΝΑ	ΝΑ	ΝΑ	ΝΑ	ΝΑ	ΝΑ	ΝΑ	ΝΑ
32	Crossbred	Intensive	15.5	Rib	1	ΝΑ	ΝΑ	ΝΑ	5.47	41.5833	25.1367	8.41667	26.5083	0.323103	454.219	364.86	0.782	0.48	170.563	ΝΑ	ΝΑ	ΝΑ	ΝΑ	ΝΑ	ΝΑ	ΝΑ	ΝΑ	ΝΑ	ΝΑ	ΝΑ	ΝΑ	ΝΑ	ΝΑ	ΝΑ	ΝΑ	ΝΑ	ΝΑ	ΝΑ	ΝΑ	ΝΑ	ΝΑ	ΝΑ	ΝΑ	ΝΑ	ΝΑ	ΝΑ	ΝΑ	ΝΑ	ΝΑ
33	Crossbred	Intensive	22.367	Carcass	0	2.18564	1.22185	0	ΝΑ	ΝΑ	ΝΑ	ΝΑ	ΝΑ	ΝΑ	ΝΑ	ΝΑ	ΝΑ	ΝΑ	ΝΑ	ΝΑ	ΝΑ	ΝΑ	ΝΑ	ΝΑ	ΝΑ	ΝΑ	ΝΑ	ΝΑ	ΝΑ	ΝΑ	ΝΑ	ΝΑ	ΝΑ	ΝΑ	ΝΑ	ΝΑ	ΝΑ	ΝΑ	ΝΑ	ΝΑ	ΝΑ	ΝΑ	ΝΑ	ΝΑ	ΝΑ	ΝΑ	ΝΑ	ΝΑ	ΝΑ
33	Crossbred	Intensive	22.367	Fillet	0	ΝΑ	ΝΑ	ΝΑ	ΝΑ	ΝΑ	ΝΑ	ΝΑ	ΝΑ	ΝΑ	ΝΑ	ΝΑ	ΝΑ	ΝΑ	ΝΑ	ΝΑ	ΝΑ	ΝΑ	1320	25.4285	ΝΑ	ΝΑ	ΝΑ	ΝΑ	ΝΑ	ΝΑ	ΝΑ	ΝΑ	ΝΑ	ΝΑ	ΝΑ	ΝΑ	ΝΑ	ΝΑ	ΝΑ	ΝΑ	ΝΑ	ΝΑ	ΝΑ	ΝΑ	ΝΑ	ΝΑ	ΝΑ	ΝΑ	ΝΑ
33	Crossbred	Intensive	22.367	Rib	1	ΝΑ	ΝΑ	ΝΑ	5.445	38.7633	23.8267	7.71667	25.0451	0.313207	225.792	190.935	0.646	0.517	75.35	ΝΑ	ΝΑ	ΝΑ	ΝΑ	ΝΑ	ΝΑ	ΝΑ	ΝΑ	ΝΑ	ΝΑ	ΝΑ	ΝΑ	ΝΑ	ΝΑ	ΝΑ	ΝΑ	ΝΑ	ΝΑ	ΝΑ	ΝΑ	ΝΑ	ΝΑ	ΝΑ	ΝΑ	ΝΑ	ΝΑ	ΝΑ	ΝΑ	ΝΑ	ΝΑ
34	Crossbred	Intensive	15.067	Carcass	0	1.91204	1.29373	0	ΝΑ	ΝΑ	ΝΑ	ΝΑ	ΝΑ	ΝΑ	ΝΑ	ΝΑ	ΝΑ	ΝΑ	ΝΑ	ΝΑ	ΝΑ	ΝΑ	ΝΑ	ΝΑ	ΝΑ	ΝΑ	ΝΑ	ΝΑ	ΝΑ	ΝΑ	ΝΑ	ΝΑ	ΝΑ	ΝΑ	ΝΑ	ΝΑ	ΝΑ	ΝΑ	ΝΑ	ΝΑ	ΝΑ	ΝΑ	ΝΑ	ΝΑ	ΝΑ	ΝΑ	ΝΑ	ΝΑ	ΝΑ
34	Crossbred	Intensive	15.067	Fillet	0	ΝΑ	ΝΑ	ΝΑ	ΝΑ	ΝΑ	ΝΑ	ΝΑ	ΝΑ	ΝΑ	ΝΑ	ΝΑ	ΝΑ	ΝΑ	ΝΑ	ΝΑ	ΝΑ	ΝΑ	1264	37.7689	ΝΑ	ΝΑ	ΝΑ	ΝΑ	ΝΑ	ΝΑ	ΝΑ	ΝΑ	ΝΑ	ΝΑ	ΝΑ	ΝΑ	ΝΑ	ΝΑ	ΝΑ	ΝΑ	ΝΑ	ΝΑ	ΝΑ	ΝΑ	ΝΑ	ΝΑ	ΝΑ	ΝΑ	ΝΑ
34	Crossbred	Intensive	15.067	Rib	1	ΝΑ	ΝΑ	ΝΑ	5.42	43.2033	25.2833	9.25333	26.9234	0.350844	709.837	578.195	0.775	0.486	267.439	ΝΑ	ΝΑ	ΝΑ	ΝΑ	ΝΑ	ΝΑ	ΝΑ	ΝΑ	ΝΑ	ΝΑ	ΝΑ	ΝΑ	ΝΑ	ΝΑ	ΝΑ	ΝΑ	ΝΑ	ΝΑ	ΝΑ	ΝΑ	ΝΑ	ΝΑ	ΝΑ	ΝΑ	ΝΑ	ΝΑ	ΝΑ	ΝΑ	ΝΑ	ΝΑ
35	Limousin	Intensive	24.633	Carcass	0	4.63031	4.63011	0	ΝΑ	ΝΑ	ΝΑ	ΝΑ	ΝΑ	ΝΑ	ΝΑ	ΝΑ	ΝΑ	ΝΑ	ΝΑ	ΝΑ	ΝΑ	ΝΑ	ΝΑ	ΝΑ	ΝΑ	ΝΑ	ΝΑ	ΝΑ	ΝΑ	ΝΑ	ΝΑ	ΝΑ	ΝΑ	ΝΑ	ΝΑ	ΝΑ	ΝΑ	ΝΑ	ΝΑ	ΝΑ	ΝΑ	ΝΑ	ΝΑ	ΝΑ	ΝΑ	ΝΑ	ΝΑ	ΝΑ	ΝΑ
35	Limousin	Intensive	24.633	Fillet	0	ΝΑ	ΝΑ	ΝΑ	ΝΑ	ΝΑ	ΝΑ	ΝΑ	ΝΑ	ΝΑ	ΝΑ	ΝΑ	ΝΑ	ΝΑ	ΝΑ	ΝΑ	ΝΑ	ΝΑ	1120	38.5139	ΝΑ	ΝΑ	ΝΑ	ΝΑ	ΝΑ	ΝΑ	ΝΑ	ΝΑ	ΝΑ	ΝΑ	ΝΑ	ΝΑ	ΝΑ	ΝΑ	ΝΑ	ΝΑ	ΝΑ	ΝΑ	ΝΑ	ΝΑ	ΝΑ	ΝΑ	ΝΑ	ΝΑ	ΝΑ
35	Limousin	Intensive	24.633	Rib	1	ΝΑ	ΝΑ	ΝΑ	5.485	37.5	23.1767	6.76333	24.1433	0.283932	1022.23	846.629	0.681	0.488	339.634	ΝΑ	ΝΑ	ΝΑ	ΝΑ	ΝΑ	ΝΑ	ΝΑ	ΝΑ	ΝΑ	ΝΑ	ΝΑ	ΝΑ	ΝΑ	ΝΑ	ΝΑ	ΝΑ	ΝΑ	ΝΑ	ΝΑ	ΝΑ	ΝΑ	ΝΑ	ΝΑ	ΝΑ	ΝΑ	ΝΑ	ΝΑ	ΝΑ	ΝΑ	ΝΑ
36	Crossbred	Intensive	24.067	Carcass	0	ΝΑ	ΝΑ	ΝΑ	ΝΑ	ΝΑ	ΝΑ	ΝΑ	ΝΑ	ΝΑ	ΝΑ	ΝΑ	ΝΑ	ΝΑ	ΝΑ	ΝΑ	ΝΑ	ΝΑ	ΝΑ	ΝΑ	ΝΑ	ΝΑ	ΝΑ	ΝΑ	ΝΑ	ΝΑ	ΝΑ	ΝΑ	ΝΑ	ΝΑ	ΝΑ	ΝΑ	ΝΑ	ΝΑ	ΝΑ	ΝΑ	ΝΑ	ΝΑ	ΝΑ	ΝΑ	ΝΑ	ΝΑ	ΝΑ	ΝΑ	ΝΑ
36	Crossbred	Intensive	24.067	Rib	1	ΝΑ	ΝΑ	ΝΑ	ΝΑ	ΝΑ	ΝΑ	ΝΑ	ΝΑ	ΝΑ	ΝΑ	ΝΑ	ΝΑ	ΝΑ	ΝΑ	ΝΑ	ΝΑ	ΝΑ	ΝΑ	ΝΑ	ΝΑ	ΝΑ	ΝΑ	ΝΑ	ΝΑ	ΝΑ	ΝΑ	ΝΑ	ΝΑ	ΝΑ	ΝΑ	ΝΑ	ΝΑ	ΝΑ	ΝΑ	ΝΑ	ΝΑ	ΝΑ	ΝΑ	ΝΑ	ΝΑ	ΝΑ	ΝΑ	ΝΑ	ΝΑ
37	Crossbred	Intensive	14.667	Carcass	0	4.3321	4.32987	3.07065	ΝΑ	ΝΑ	ΝΑ	ΝΑ	ΝΑ	ΝΑ	ΝΑ	ΝΑ	ΝΑ	ΝΑ	ΝΑ	ΝΑ	ΝΑ	ΝΑ	ΝΑ	ΝΑ	ΝΑ	ΝΑ	ΝΑ	ΝΑ	ΝΑ	ΝΑ	ΝΑ	ΝΑ	ΝΑ	ΝΑ	ΝΑ	ΝΑ	ΝΑ	ΝΑ	ΝΑ	ΝΑ	ΝΑ	ΝΑ	ΝΑ	ΝΑ	ΝΑ	ΝΑ	ΝΑ	ΝΑ	ΝΑ
37	Crossbred	Intensive	14.667	Fillet	0	ΝΑ	ΝΑ	ΝΑ	ΝΑ	ΝΑ	ΝΑ	ΝΑ	ΝΑ	ΝΑ	ΝΑ	ΝΑ	ΝΑ	ΝΑ	ΝΑ	ΝΑ	ΝΑ	ΝΑ	1565	30.0568	ΝΑ	ΝΑ	ΝΑ	ΝΑ	ΝΑ	ΝΑ	ΝΑ	ΝΑ	ΝΑ	ΝΑ	ΝΑ	ΝΑ	ΝΑ	ΝΑ	ΝΑ	ΝΑ	ΝΑ	ΝΑ	ΝΑ	ΝΑ	ΝΑ	ΝΑ	ΝΑ	ΝΑ	ΝΑ
37	Crossbred	Intensive	14.667	Rib	1	ΝΑ	ΝΑ	ΝΑ	5.55	36.8933	22.3033	5.24	22.9106	0.230757	1796.27	1460.88	0.78	0.514	719.412	ΝΑ	ΝΑ	ΝΑ	ΝΑ	ΝΑ	ΝΑ	ΝΑ	ΝΑ	ΝΑ	ΝΑ	ΝΑ	ΝΑ	ΝΑ	ΝΑ	ΝΑ	ΝΑ	ΝΑ	ΝΑ	ΝΑ	ΝΑ	ΝΑ	ΝΑ	ΝΑ	ΝΑ	ΝΑ	ΝΑ	ΝΑ	ΝΑ	ΝΑ	ΝΑ
38	Crossbred	Intensive	26.3	Carcass	0	4.3573	2.62325	1.90309	ΝΑ	ΝΑ	ΝΑ	ΝΑ	ΝΑ	ΝΑ	ΝΑ	ΝΑ	ΝΑ	ΝΑ	ΝΑ	ΝΑ	ΝΑ	ΝΑ	ΝΑ	ΝΑ	ΝΑ	ΝΑ	ΝΑ	ΝΑ	ΝΑ	ΝΑ	ΝΑ	ΝΑ	ΝΑ	ΝΑ	ΝΑ	ΝΑ	ΝΑ	ΝΑ	ΝΑ	ΝΑ	ΝΑ	ΝΑ	ΝΑ	ΝΑ	ΝΑ	ΝΑ	ΝΑ	ΝΑ	ΝΑ
38	Crossbred	Intensive	26.3	Rib	1	ΝΑ	ΝΑ	ΝΑ	5.57	37.69	22.5767	4.99	23.1215	0.217527	764.817	635.811	0.77	0.499	293.83	ΝΑ	ΝΑ	ΝΑ	ΝΑ	ΝΑ	ΝΑ	ΝΑ	ΝΑ	ΝΑ	ΝΑ	ΝΑ	ΝΑ	ΝΑ	ΝΑ	ΝΑ	ΝΑ	ΝΑ	ΝΑ	ΝΑ	ΝΑ	ΝΑ	ΝΑ	ΝΑ	ΝΑ	ΝΑ	ΝΑ	ΝΑ	ΝΑ	ΝΑ	ΝΑ
39	Crossbred	Intensive	17.467	Carcass	0	4.35863	3.18374	1.42597	ΝΑ	ΝΑ	ΝΑ	ΝΑ	ΝΑ	ΝΑ	ΝΑ	ΝΑ	ΝΑ	ΝΑ	ΝΑ	ΝΑ	ΝΑ	ΝΑ	ΝΑ	ΝΑ	ΝΑ	ΝΑ	ΝΑ	ΝΑ	ΝΑ	ΝΑ	ΝΑ	ΝΑ	ΝΑ	ΝΑ	ΝΑ	ΝΑ	ΝΑ	ΝΑ	ΝΑ	ΝΑ	ΝΑ	ΝΑ	ΝΑ	ΝΑ	ΝΑ	ΝΑ	ΝΑ	ΝΑ	ΝΑ
39	Crossbred	Intensive	17.467	Fillet	0	ΝΑ	ΝΑ	ΝΑ	ΝΑ	ΝΑ	ΝΑ	ΝΑ	ΝΑ	ΝΑ	ΝΑ	ΝΑ	ΝΑ	ΝΑ	ΝΑ	ΝΑ	ΝΑ	ΝΑ	1170	43.4712	ΝΑ	ΝΑ	ΝΑ	ΝΑ	ΝΑ	ΝΑ	ΝΑ	ΝΑ	ΝΑ	ΝΑ	ΝΑ	ΝΑ	ΝΑ	ΝΑ	ΝΑ	ΝΑ	ΝΑ	ΝΑ	ΝΑ	ΝΑ	ΝΑ	ΝΑ	ΝΑ	ΝΑ	ΝΑ
39	Crossbred	Intensive	17.467	Rib	1	ΝΑ	ΝΑ	ΝΑ	5.64	35.8067	20.9567	3.7	21.2808	0.174754	454.578	409.899	0.827	0.63	236.797	ΝΑ	ΝΑ	ΝΑ	ΝΑ	ΝΑ	ΝΑ	ΝΑ	ΝΑ	ΝΑ	ΝΑ	ΝΑ	ΝΑ	ΝΑ	ΝΑ	ΝΑ	ΝΑ	ΝΑ	ΝΑ	ΝΑ	ΝΑ	ΝΑ	ΝΑ	ΝΑ	ΝΑ	ΝΑ	ΝΑ	ΝΑ	ΝΑ	ΝΑ	ΝΑ
40	Crossbred	Intensive	18.7	Carcass	0	4.40597	4.32919	1.30103	ΝΑ	ΝΑ	ΝΑ	ΝΑ	ΝΑ	ΝΑ	ΝΑ	ΝΑ	ΝΑ	ΝΑ	ΝΑ	ΝΑ	ΝΑ	ΝΑ	ΝΑ	ΝΑ	ΝΑ	ΝΑ	ΝΑ	ΝΑ	ΝΑ	ΝΑ	ΝΑ	ΝΑ	ΝΑ	ΝΑ	ΝΑ	ΝΑ	ΝΑ	ΝΑ	ΝΑ	ΝΑ	ΝΑ	ΝΑ	ΝΑ	ΝΑ	ΝΑ	ΝΑ	ΝΑ	ΝΑ	ΝΑ
40	Crossbred	Intensive	18.7	Fillet	0	ΝΑ	ΝΑ	ΝΑ	ΝΑ	ΝΑ	ΝΑ	ΝΑ	ΝΑ	ΝΑ	ΝΑ	ΝΑ	ΝΑ	ΝΑ	ΝΑ	ΝΑ	ΝΑ	ΝΑ	1025	32.7281	ΝΑ	ΝΑ	ΝΑ	ΝΑ	ΝΑ	ΝΑ	ΝΑ	ΝΑ	ΝΑ	ΝΑ	ΝΑ	ΝΑ	ΝΑ	ΝΑ	ΝΑ	ΝΑ	ΝΑ	ΝΑ	ΝΑ	ΝΑ	ΝΑ	ΝΑ	ΝΑ	ΝΑ	ΝΑ
40	Crossbred	Intensive	18.7	Rib	1	ΝΑ	ΝΑ	ΝΑ	5.52	38.79	22.5133	5.41667	23.1558	0.23611	511.236	452.063	0.668	0.532	181.618	ΝΑ	ΝΑ	ΝΑ	ΝΑ	ΝΑ	ΝΑ	ΝΑ	ΝΑ	ΝΑ	ΝΑ	ΝΑ	ΝΑ	ΝΑ	ΝΑ	ΝΑ	ΝΑ	ΝΑ	ΝΑ	ΝΑ	ΝΑ	ΝΑ	ΝΑ	ΝΑ	ΝΑ	ΝΑ	ΝΑ	ΝΑ	ΝΑ	ΝΑ	ΝΑ
41	Crossbred	Intensive	17.067	Carcass	0	4.34262	3.1314	1	ΝΑ	ΝΑ	ΝΑ	ΝΑ	ΝΑ	ΝΑ	ΝΑ	ΝΑ	ΝΑ	ΝΑ	ΝΑ	ΝΑ	ΝΑ	ΝΑ	ΝΑ	ΝΑ	ΝΑ	ΝΑ	ΝΑ	ΝΑ	ΝΑ	ΝΑ	ΝΑ	ΝΑ	ΝΑ	ΝΑ	ΝΑ	ΝΑ	ΝΑ	ΝΑ	ΝΑ	ΝΑ	ΝΑ	ΝΑ	ΝΑ	ΝΑ	ΝΑ	ΝΑ	ΝΑ	ΝΑ	ΝΑ
41	Crossbred	Intensive	17.067	Fillet	0	ΝΑ	ΝΑ	ΝΑ	ΝΑ	ΝΑ	ΝΑ	ΝΑ	ΝΑ	ΝΑ	ΝΑ	ΝΑ	ΝΑ	ΝΑ	ΝΑ	ΝΑ	ΝΑ	ΝΑ	1185	25.3527	ΝΑ	ΝΑ	ΝΑ	ΝΑ	ΝΑ	ΝΑ	ΝΑ	ΝΑ	ΝΑ	ΝΑ	ΝΑ	ΝΑ	ΝΑ	ΝΑ	ΝΑ	ΝΑ	ΝΑ	ΝΑ	ΝΑ	ΝΑ	ΝΑ	ΝΑ	ΝΑ	ΝΑ	ΝΑ
41	Crossbred	Intensive	17.067	Rib	1	ΝΑ	ΝΑ	ΝΑ	5.53	40.1967	22.9867	5.50667	23.6371	0.235128	194.049	170.931	0.708	0.577	79.272	ΝΑ	ΝΑ	ΝΑ	ΝΑ	ΝΑ	ΝΑ	ΝΑ	ΝΑ	ΝΑ	ΝΑ	ΝΑ	ΝΑ	ΝΑ	ΝΑ	ΝΑ	ΝΑ	ΝΑ	ΝΑ	ΝΑ	ΝΑ	ΝΑ	ΝΑ	ΝΑ	ΝΑ	ΝΑ	ΝΑ	ΝΑ	ΝΑ	ΝΑ	ΝΑ
42	Crossbred	Intensive	16.933	Carcass	0	4.34308	2.53572	1	ΝΑ	ΝΑ	ΝΑ	ΝΑ	ΝΑ	ΝΑ	ΝΑ	ΝΑ	ΝΑ	ΝΑ	ΝΑ	ΝΑ	ΝΑ	ΝΑ	ΝΑ	ΝΑ	ΝΑ	ΝΑ	ΝΑ	ΝΑ	ΝΑ	ΝΑ	ΝΑ	ΝΑ	ΝΑ	ΝΑ	ΝΑ	ΝΑ	ΝΑ	ΝΑ	ΝΑ	ΝΑ	ΝΑ	ΝΑ	ΝΑ	ΝΑ	ΝΑ	ΝΑ	ΝΑ	ΝΑ	ΝΑ
42	Crossbred	Intensive	16.933	Fillet	0	ΝΑ	ΝΑ	ΝΑ	ΝΑ	ΝΑ	ΝΑ	ΝΑ	ΝΑ	ΝΑ	ΝΑ	ΝΑ	ΝΑ	ΝΑ	ΝΑ	ΝΑ	ΝΑ	ΝΑ	1395	24.7975	ΝΑ	ΝΑ	ΝΑ	ΝΑ	ΝΑ	ΝΑ	ΝΑ	ΝΑ	ΝΑ	ΝΑ	ΝΑ	ΝΑ	ΝΑ	ΝΑ	ΝΑ	ΝΑ	ΝΑ	ΝΑ	ΝΑ	ΝΑ	ΝΑ	ΝΑ	ΝΑ	ΝΑ	ΝΑ
42	Crossbred	Intensive	16.933	Rib	1	ΝΑ	ΝΑ	ΝΑ	5.58	38.8833	21.0167	4.84333	21.5675	0.226498	589.215	463.682	0.71	0.467	195.523	ΝΑ	ΝΑ	ΝΑ	ΝΑ	ΝΑ	ΝΑ	ΝΑ	ΝΑ	ΝΑ	ΝΑ	ΝΑ	ΝΑ	ΝΑ	ΝΑ	ΝΑ	ΝΑ	ΝΑ	ΝΑ	ΝΑ	ΝΑ	ΝΑ	ΝΑ	ΝΑ	ΝΑ	ΝΑ	ΝΑ	ΝΑ	ΝΑ	ΝΑ	ΝΑ
43	Crossbred	Intensive	18.233	Carcass	0	4.36317	4.32953	1	ΝΑ	ΝΑ	ΝΑ	ΝΑ	ΝΑ	ΝΑ	ΝΑ	ΝΑ	ΝΑ	ΝΑ	ΝΑ	ΝΑ	ΝΑ	ΝΑ	ΝΑ	ΝΑ	ΝΑ	ΝΑ	ΝΑ	ΝΑ	ΝΑ	ΝΑ	ΝΑ	ΝΑ	ΝΑ	ΝΑ	ΝΑ	ΝΑ	ΝΑ	ΝΑ	ΝΑ	ΝΑ	ΝΑ	ΝΑ	ΝΑ	ΝΑ	ΝΑ	ΝΑ	ΝΑ	ΝΑ	ΝΑ
43	Crossbred	Intensive	18.233	Fillet	0	ΝΑ	ΝΑ	ΝΑ	ΝΑ	ΝΑ	ΝΑ	ΝΑ	ΝΑ	ΝΑ	ΝΑ	ΝΑ	ΝΑ	ΝΑ	ΝΑ	ΝΑ	ΝΑ	ΝΑ	1656	23.6396	ΝΑ	ΝΑ	ΝΑ	ΝΑ	ΝΑ	ΝΑ	ΝΑ	ΝΑ	ΝΑ	ΝΑ	ΝΑ	ΝΑ	ΝΑ	ΝΑ	ΝΑ	ΝΑ	ΝΑ	ΝΑ	ΝΑ	ΝΑ	ΝΑ	ΝΑ	ΝΑ	ΝΑ	ΝΑ
43	Crossbred	Intensive	18.233	Rib	1	ΝΑ	ΝΑ	ΝΑ	5.61	40.09	21.47	5.33333	22.1225	0.24348	546.811	426.429	0.7	0.449	172.168	ΝΑ	ΝΑ	ΝΑ	ΝΑ	ΝΑ	ΝΑ	ΝΑ	ΝΑ	ΝΑ	ΝΑ	ΝΑ	ΝΑ	ΝΑ	ΝΑ	ΝΑ	ΝΑ	ΝΑ	ΝΑ	ΝΑ	ΝΑ	ΝΑ	ΝΑ	ΝΑ	ΝΑ	ΝΑ	ΝΑ	ΝΑ	ΝΑ	ΝΑ	ΝΑ
44	Crossbred	Intensive	16.6	Carcass	0	4.63144	4.63026	2.01424	ΝΑ	ΝΑ	ΝΑ	ΝΑ	ΝΑ	ΝΑ	ΝΑ	ΝΑ	ΝΑ	ΝΑ	ΝΑ	ΝΑ	ΝΑ	ΝΑ	ΝΑ	ΝΑ	ΝΑ	ΝΑ	ΝΑ	ΝΑ	ΝΑ	ΝΑ	ΝΑ	ΝΑ	ΝΑ	ΝΑ	ΝΑ	ΝΑ	ΝΑ	ΝΑ	ΝΑ	ΝΑ	ΝΑ	ΝΑ	ΝΑ	ΝΑ	ΝΑ	ΝΑ	ΝΑ	ΝΑ	ΝΑ
44	Crossbred	Intensive	16.6	Fillet	0	ΝΑ	ΝΑ	ΝΑ	ΝΑ	ΝΑ	ΝΑ	ΝΑ	ΝΑ	ΝΑ	ΝΑ	ΝΑ	ΝΑ	ΝΑ	ΝΑ	ΝΑ	ΝΑ	ΝΑ	1140	25.8467	ΝΑ	ΝΑ	ΝΑ	ΝΑ	ΝΑ	ΝΑ	ΝΑ	ΝΑ	ΝΑ	ΝΑ	ΝΑ	ΝΑ	ΝΑ	ΝΑ	ΝΑ	ΝΑ	ΝΑ	ΝΑ	ΝΑ	ΝΑ	ΝΑ	ΝΑ	ΝΑ	ΝΑ	ΝΑ
44	Crossbred	Intensive	16.6	Rib	1	ΝΑ	ΝΑ	ΝΑ	5.55	36.74	22.27	5.81333	23.0162	0.255341	368.693	320.421	0.649	0.554	132.357	ΝΑ	ΝΑ	ΝΑ	ΝΑ	ΝΑ	ΝΑ	ΝΑ	ΝΑ	ΝΑ	ΝΑ	ΝΑ	ΝΑ	ΝΑ	ΝΑ	ΝΑ	ΝΑ	ΝΑ	ΝΑ	ΝΑ	ΝΑ	ΝΑ	ΝΑ	ΝΑ	ΝΑ	ΝΑ	ΝΑ	ΝΑ	ΝΑ	ΝΑ	ΝΑ
45	Crossbred	Intensive	18.367	Carcass	0	4.05372	2.06695	1	ΝΑ	ΝΑ	ΝΑ	ΝΑ	ΝΑ	ΝΑ	ΝΑ	ΝΑ	ΝΑ	ΝΑ	ΝΑ	ΝΑ	ΝΑ	ΝΑ	ΝΑ	ΝΑ	ΝΑ	ΝΑ	ΝΑ	ΝΑ	ΝΑ	ΝΑ	ΝΑ	ΝΑ	ΝΑ	ΝΑ	ΝΑ	ΝΑ	ΝΑ	ΝΑ	ΝΑ	ΝΑ	ΝΑ	ΝΑ	ΝΑ	ΝΑ	ΝΑ	ΝΑ	ΝΑ	ΝΑ	ΝΑ
45	Crossbred	Intensive	18.367	Fillet	0	ΝΑ	ΝΑ	ΝΑ	ΝΑ	ΝΑ	ΝΑ	ΝΑ	ΝΑ	ΝΑ	ΝΑ	ΝΑ	ΝΑ	ΝΑ	ΝΑ	ΝΑ	ΝΑ	ΝΑ	1187	30.2035	ΝΑ	ΝΑ	ΝΑ	ΝΑ	ΝΑ	ΝΑ	ΝΑ	ΝΑ	ΝΑ	ΝΑ	ΝΑ	ΝΑ	ΝΑ	ΝΑ	ΝΑ	ΝΑ	ΝΑ	ΝΑ	ΝΑ	ΝΑ	ΝΑ	ΝΑ	ΝΑ	ΝΑ	ΝΑ
45	Crossbred	Intensive	18.367	Rib	1	ΝΑ	ΝΑ	ΝΑ	5.69	35.7933	20.8633	3.92667	21.2296	0.186033	1399.07	1112.91	0.666	0.454	422.481	ΝΑ	ΝΑ	ΝΑ	ΝΑ	ΝΑ	ΝΑ	ΝΑ	ΝΑ	ΝΑ	ΝΑ	ΝΑ	ΝΑ	ΝΑ	ΝΑ	ΝΑ	ΝΑ	ΝΑ	ΝΑ	ΝΑ	ΝΑ	ΝΑ	ΝΑ	ΝΑ	ΝΑ	ΝΑ	ΝΑ	ΝΑ	ΝΑ	ΝΑ	ΝΑ
46	Crossbred	Intensive	18.467	Carcass	0	4.36405	4.33143	1	ΝΑ	ΝΑ	ΝΑ	ΝΑ	ΝΑ	ΝΑ	ΝΑ	ΝΑ	ΝΑ	ΝΑ	ΝΑ	ΝΑ	ΝΑ	ΝΑ	ΝΑ	ΝΑ	ΝΑ	ΝΑ	ΝΑ	ΝΑ	ΝΑ	ΝΑ	ΝΑ	ΝΑ	ΝΑ	ΝΑ	ΝΑ	ΝΑ	ΝΑ	ΝΑ	ΝΑ	ΝΑ	ΝΑ	ΝΑ	ΝΑ	ΝΑ	ΝΑ	ΝΑ	ΝΑ	ΝΑ	ΝΑ
46	Crossbred	Intensive	18.467	Fillet	0	ΝΑ	ΝΑ	ΝΑ	ΝΑ	ΝΑ	ΝΑ	ΝΑ	ΝΑ	ΝΑ	ΝΑ	ΝΑ	ΝΑ	ΝΑ	ΝΑ	ΝΑ	ΝΑ	ΝΑ	1036	30.4406	ΝΑ	ΝΑ	ΝΑ	ΝΑ	ΝΑ	ΝΑ	ΝΑ	ΝΑ	ΝΑ	ΝΑ	ΝΑ	ΝΑ	ΝΑ	ΝΑ	ΝΑ	ΝΑ	ΝΑ	ΝΑ	ΝΑ	ΝΑ	ΝΑ	ΝΑ	ΝΑ	ΝΑ	ΝΑ
46	Crossbred	Intensive	18.467	Rib	1	ΝΑ	ΝΑ	ΝΑ	5.59	36.8033	21.8167	4.96	22.3734	0.223549	501.054	419.601	0.597	0.502	150.037	ΝΑ	ΝΑ	ΝΑ	ΝΑ	ΝΑ	ΝΑ	ΝΑ	ΝΑ	ΝΑ	ΝΑ	ΝΑ	ΝΑ	ΝΑ	ΝΑ	ΝΑ	ΝΑ	ΝΑ	ΝΑ	ΝΑ	ΝΑ	ΝΑ	ΝΑ	ΝΑ	ΝΑ	ΝΑ	ΝΑ	ΝΑ	ΝΑ	ΝΑ	ΝΑ
47	Limousin	Intensive	21	Carcass	0	3.47712	3.30103	1.60206	ΝΑ	ΝΑ	ΝΑ	ΝΑ	ΝΑ	ΝΑ	ΝΑ	ΝΑ	ΝΑ	ΝΑ	ΝΑ	ΝΑ	ΝΑ	ΝΑ	ΝΑ	ΝΑ	ΝΑ	ΝΑ	ΝΑ	ΝΑ	ΝΑ	ΝΑ	ΝΑ	ΝΑ	ΝΑ	ΝΑ	ΝΑ	ΝΑ	ΝΑ	ΝΑ	ΝΑ	ΝΑ	ΝΑ	ΝΑ	ΝΑ	ΝΑ	ΝΑ	ΝΑ	ΝΑ	ΝΑ	ΝΑ
47	Limousin	Intensive	21	Fillet	0	ΝΑ	ΝΑ	ΝΑ	ΝΑ	ΝΑ	ΝΑ	ΝΑ	ΝΑ	ΝΑ	ΝΑ	ΝΑ	ΝΑ	ΝΑ	ΝΑ	ΝΑ	ΝΑ	ΝΑ	1123	24.717	ΝΑ	ΝΑ	ΝΑ	ΝΑ	ΝΑ	ΝΑ	ΝΑ	ΝΑ	ΝΑ	ΝΑ	ΝΑ	ΝΑ	ΝΑ	ΝΑ	ΝΑ	ΝΑ	ΝΑ	ΝΑ	ΝΑ	ΝΑ	ΝΑ	ΝΑ	ΝΑ	ΝΑ	ΝΑ
47	Limousin	Intensive	21	Rib	1	ΝΑ	ΝΑ	ΝΑ	5.58	39.53	22.35	4.98	22.9	0.219237	3285.54	2514.25	0.90099	0.524407	1552.37	23.1	1.5	1.2	ΝΑ	ΝΑ	ΝΑ	ΝΑ	ΝΑ	ΝΑ	ΝΑ	ΝΑ	ΝΑ	ΝΑ	ΝΑ	ΝΑ	ΝΑ	ΝΑ	ΝΑ	ΝΑ	ΝΑ	ΝΑ	ΝΑ	ΝΑ	ΝΑ	ΝΑ	ΝΑ	ΝΑ	ΝΑ	ΝΑ	ΝΑ
48	Limousin	Intensive	19	Carcass	0	3.8451	2.47712	1.60206	ΝΑ	ΝΑ	ΝΑ	ΝΑ	ΝΑ	ΝΑ	ΝΑ	ΝΑ	ΝΑ	ΝΑ	ΝΑ	ΝΑ	ΝΑ	ΝΑ	ΝΑ	ΝΑ	ΝΑ	ΝΑ	ΝΑ	ΝΑ	ΝΑ	ΝΑ	ΝΑ	ΝΑ	ΝΑ	ΝΑ	ΝΑ	ΝΑ	ΝΑ	ΝΑ	ΝΑ	ΝΑ	ΝΑ	ΝΑ	ΝΑ	ΝΑ	ΝΑ	ΝΑ	ΝΑ	ΝΑ	ΝΑ
48	Limousin	Intensive	19	Fillet	0	ΝΑ	ΝΑ	ΝΑ	ΝΑ	ΝΑ	ΝΑ	ΝΑ	ΝΑ	ΝΑ	ΝΑ	ΝΑ	ΝΑ	ΝΑ	ΝΑ	ΝΑ	ΝΑ	ΝΑ	1337	31.736	ΝΑ	ΝΑ	ΝΑ	ΝΑ	ΝΑ	ΝΑ	ΝΑ	ΝΑ	ΝΑ	ΝΑ	ΝΑ	ΝΑ	ΝΑ	ΝΑ	ΝΑ	ΝΑ	ΝΑ	ΝΑ	ΝΑ	ΝΑ	ΝΑ	ΝΑ	ΝΑ	ΝΑ	ΝΑ
48	Limousin	Intensive	19	Rib	1	ΝΑ	ΝΑ	ΝΑ	5.6	43.21	22.73	7.05	23.81	0.300754	3907.94	3123.83	0.957921	0.484526	1813.82	22.8	1.4	1.1	ΝΑ	ΝΑ	ΝΑ	ΝΑ	ΝΑ	ΝΑ	ΝΑ	ΝΑ	ΝΑ	ΝΑ	ΝΑ	ΝΑ	ΝΑ	ΝΑ	ΝΑ	ΝΑ	ΝΑ	ΝΑ	ΝΑ	ΝΑ	ΝΑ	ΝΑ	ΝΑ	ΝΑ	ΝΑ	ΝΑ	ΝΑ
49	Limousin	Intensive	21	Carcass	0	3.30103	2	1.39794	ΝΑ	ΝΑ	ΝΑ	ΝΑ	ΝΑ	ΝΑ	ΝΑ	ΝΑ	ΝΑ	ΝΑ	ΝΑ	ΝΑ	ΝΑ	ΝΑ	ΝΑ	ΝΑ	ΝΑ	ΝΑ	ΝΑ	ΝΑ	ΝΑ	ΝΑ	ΝΑ	ΝΑ	ΝΑ	ΝΑ	ΝΑ	ΝΑ	ΝΑ	ΝΑ	ΝΑ	ΝΑ	ΝΑ	ΝΑ	ΝΑ	ΝΑ	ΝΑ	ΝΑ	ΝΑ	ΝΑ	ΝΑ
49	Limousin	Intensive	21	Fillet	0	ΝΑ	ΝΑ	ΝΑ	ΝΑ	ΝΑ	ΝΑ	ΝΑ	ΝΑ	ΝΑ	ΝΑ	ΝΑ	ΝΑ	ΝΑ	ΝΑ	ΝΑ	ΝΑ	ΝΑ	1308	28.456	ΝΑ	ΝΑ	ΝΑ	ΝΑ	ΝΑ	ΝΑ	ΝΑ	ΝΑ	ΝΑ	ΝΑ	ΝΑ	ΝΑ	ΝΑ	ΝΑ	ΝΑ	ΝΑ	ΝΑ	ΝΑ	ΝΑ	ΝΑ	ΝΑ	ΝΑ	ΝΑ	ΝΑ	ΝΑ
49	Limousin	Intensive	21	Rib	1	ΝΑ	ΝΑ	ΝΑ	5.54	35.96	19.72	4.5	20.24	0.224353	1940.25	1527.24	0.960396	0.51277	955.502	22.9	1.7	1.5	ΝΑ	ΝΑ	ΝΑ	ΝΑ	ΝΑ	ΝΑ	ΝΑ	ΝΑ	ΝΑ	ΝΑ	ΝΑ	ΝΑ	ΝΑ	ΝΑ	ΝΑ	ΝΑ	ΝΑ	ΝΑ	ΝΑ	ΝΑ	ΝΑ	ΝΑ	ΝΑ	ΝΑ	ΝΑ	ΝΑ	ΝΑ
50	Limousin	Intensive	18	Carcass	0	3	3.17609	1.69897	ΝΑ	ΝΑ	ΝΑ	ΝΑ	ΝΑ	ΝΑ	ΝΑ	ΝΑ	ΝΑ	ΝΑ	ΝΑ	ΝΑ	ΝΑ	ΝΑ	ΝΑ	ΝΑ	ΝΑ	ΝΑ	ΝΑ	ΝΑ	ΝΑ	ΝΑ	ΝΑ	ΝΑ	ΝΑ	ΝΑ	ΝΑ	ΝΑ	ΝΑ	ΝΑ	ΝΑ	ΝΑ	ΝΑ	ΝΑ	ΝΑ	ΝΑ	ΝΑ	ΝΑ	ΝΑ	ΝΑ	ΝΑ
50	Limousin	Intensive	18	Fillet	0	ΝΑ	ΝΑ	ΝΑ	ΝΑ	ΝΑ	ΝΑ	ΝΑ	ΝΑ	ΝΑ	ΝΑ	ΝΑ	ΝΑ	ΝΑ	ΝΑ	ΝΑ	ΝΑ	ΝΑ	1275	30.241	ΝΑ	ΝΑ	ΝΑ	ΝΑ	ΝΑ	ΝΑ	ΝΑ	ΝΑ	ΝΑ	ΝΑ	ΝΑ	ΝΑ	ΝΑ	ΝΑ	ΝΑ	ΝΑ	ΝΑ	ΝΑ	ΝΑ	ΝΑ	ΝΑ	ΝΑ	ΝΑ	ΝΑ	ΝΑ
50	Limousin	Intensive	18	Rib	1	ΝΑ	ΝΑ	ΝΑ	5.59	41.09	21.82	5.73	22.56	0.256805	2171.55	1801.54	0.972772	0.609769	1288.09	21.9	2.2	1.5	ΝΑ	ΝΑ	ΝΑ	ΝΑ	ΝΑ	ΝΑ	ΝΑ	ΝΑ	ΝΑ	ΝΑ	ΝΑ	ΝΑ	ΝΑ	ΝΑ	ΝΑ	ΝΑ	ΝΑ	ΝΑ	ΝΑ	ΝΑ	ΝΑ	ΝΑ	ΝΑ	ΝΑ	ΝΑ	ΝΑ	ΝΑ
51	Limousin	Intensive	21	Carcass	0	3.47712	3.39794	2.30103	ΝΑ	ΝΑ	ΝΑ	ΝΑ	ΝΑ	ΝΑ	ΝΑ	ΝΑ	ΝΑ	ΝΑ	ΝΑ	ΝΑ	ΝΑ	ΝΑ	ΝΑ	ΝΑ	ΝΑ	ΝΑ	ΝΑ	ΝΑ	ΝΑ	ΝΑ	ΝΑ	ΝΑ	ΝΑ	ΝΑ	ΝΑ	ΝΑ	ΝΑ	ΝΑ	ΝΑ	ΝΑ	ΝΑ	ΝΑ	ΝΑ	ΝΑ	ΝΑ	ΝΑ	ΝΑ	ΝΑ	ΝΑ
51	Limousin	Intensive	21	Fillet	0	ΝΑ	ΝΑ	ΝΑ	ΝΑ	ΝΑ	ΝΑ	ΝΑ	ΝΑ	ΝΑ	ΝΑ	ΝΑ	ΝΑ	ΝΑ	ΝΑ	ΝΑ	ΝΑ	ΝΑ	1509	31.798	ΝΑ	ΝΑ	ΝΑ	ΝΑ	ΝΑ	ΝΑ	ΝΑ	ΝΑ	ΝΑ	ΝΑ	ΝΑ	ΝΑ	ΝΑ	ΝΑ	ΝΑ	ΝΑ	ΝΑ	ΝΑ	ΝΑ	ΝΑ	ΝΑ	ΝΑ	ΝΑ	ΝΑ	ΝΑ
51	Limousin	Intensive	21	Rib	1	ΝΑ	ΝΑ	ΝΑ	5.61	40.1	21.29	5.43	21.97	0.249725	3589.55	2615.11	0.975248	0.316492	1107.94	23.4	2	1.4	ΝΑ	ΝΑ	ΝΑ	ΝΑ	ΝΑ	ΝΑ	ΝΑ	ΝΑ	ΝΑ	ΝΑ	ΝΑ	ΝΑ	ΝΑ	ΝΑ	ΝΑ	ΝΑ	ΝΑ	ΝΑ	ΝΑ	ΝΑ	ΝΑ	ΝΑ	ΝΑ	ΝΑ	ΝΑ	ΝΑ	ΝΑ
52	Limousin	Intensive	22	Carcass	0	4	4.69897	1.47712	ΝΑ	ΝΑ	ΝΑ	ΝΑ	ΝΑ	ΝΑ	ΝΑ	ΝΑ	ΝΑ	ΝΑ	ΝΑ	ΝΑ	ΝΑ	ΝΑ	ΝΑ	ΝΑ	ΝΑ	ΝΑ	ΝΑ	ΝΑ	ΝΑ	ΝΑ	ΝΑ	ΝΑ	ΝΑ	ΝΑ	ΝΑ	ΝΑ	ΝΑ	ΝΑ	ΝΑ	ΝΑ	ΝΑ	ΝΑ	ΝΑ	ΝΑ	ΝΑ	ΝΑ	ΝΑ	ΝΑ	ΝΑ
52	Limousin	Intensive	22	Fillet	0	ΝΑ	ΝΑ	ΝΑ	ΝΑ	ΝΑ	ΝΑ	ΝΑ	ΝΑ	ΝΑ	ΝΑ	ΝΑ	ΝΑ	ΝΑ	ΝΑ	ΝΑ	ΝΑ	ΝΑ	1235	31.258	ΝΑ	ΝΑ	ΝΑ	ΝΑ	ΝΑ	ΝΑ	ΝΑ	ΝΑ	ΝΑ	ΝΑ	ΝΑ	ΝΑ	ΝΑ	ΝΑ	ΝΑ	ΝΑ	ΝΑ	ΝΑ	ΝΑ	ΝΑ	ΝΑ	ΝΑ	ΝΑ	ΝΑ	ΝΑ
52	Limousin	Intensive	22	Rib	1	ΝΑ	ΝΑ	ΝΑ	5.56	40.02	21.16	5.33	21.82	0.246757	1471.66	1298.81	0.903465	0.719558	956.72	23.4	1.9	1.3	ΝΑ	ΝΑ	ΝΑ	ΝΑ	ΝΑ	ΝΑ	ΝΑ	ΝΑ	ΝΑ	ΝΑ	ΝΑ	ΝΑ	ΝΑ	ΝΑ	ΝΑ	ΝΑ	ΝΑ	ΝΑ	ΝΑ	ΝΑ	ΝΑ	ΝΑ	ΝΑ	ΝΑ	ΝΑ	ΝΑ	ΝΑ
53	Limousin	Intensive	18	Carcass	0	3.8451	4	1.39794	ΝΑ	ΝΑ	ΝΑ	ΝΑ	ΝΑ	ΝΑ	ΝΑ	ΝΑ	ΝΑ	ΝΑ	ΝΑ	ΝΑ	ΝΑ	ΝΑ	ΝΑ	ΝΑ	ΝΑ	ΝΑ	ΝΑ	ΝΑ	ΝΑ	ΝΑ	ΝΑ	ΝΑ	ΝΑ	ΝΑ	ΝΑ	ΝΑ	ΝΑ	ΝΑ	ΝΑ	ΝΑ	ΝΑ	ΝΑ	ΝΑ	ΝΑ	ΝΑ	ΝΑ	ΝΑ	ΝΑ	ΝΑ
53	Limousin	Intensive	18	Fillet	0	ΝΑ	ΝΑ	ΝΑ	ΝΑ	ΝΑ	ΝΑ	ΝΑ	ΝΑ	ΝΑ	ΝΑ	ΝΑ	ΝΑ	ΝΑ	ΝΑ	ΝΑ	ΝΑ	ΝΑ	1059	28.422	ΝΑ	ΝΑ	ΝΑ	ΝΑ	ΝΑ	ΝΑ	ΝΑ	ΝΑ	ΝΑ	ΝΑ	ΝΑ	ΝΑ	ΝΑ	ΝΑ	ΝΑ	ΝΑ	ΝΑ	ΝΑ	ΝΑ	ΝΑ	ΝΑ	ΝΑ	ΝΑ	ΝΑ	ΝΑ
53	Limousin	Intensive	18	Rib	1	ΝΑ	ΝΑ	ΝΑ	5.54	40.64	21.92	4.32	22.34	0.194587	1351.64	1140.58	0.950495	0.648353	832.955	24.1	2.3	1.3	ΝΑ	ΝΑ	44.1465	2.55069	53.3028	3.92413	0.654022	0.457816	3.59712	0.981033	0.457816	18.5742	29.104	1.50425	37.6063	2.22368	ΝΑ	ΝΑ	ΝΑ	ΝΑ	ΝΑ	NA	ΝΑ	ΝΑ	NA	0.130804	ΝΑ
54	Limousin	Intensive	20	Carcass	0	3.60206	3.8451	1.47712	ΝΑ	ΝΑ	ΝΑ	ΝΑ	ΝΑ	ΝΑ	ΝΑ	ΝΑ	ΝΑ	ΝΑ	ΝΑ	ΝΑ	ΝΑ	ΝΑ	ΝΑ	ΝΑ	ΝΑ	ΝΑ	ΝΑ	ΝΑ	ΝΑ	ΝΑ	ΝΑ	ΝΑ	ΝΑ	ΝΑ	ΝΑ	ΝΑ	ΝΑ	ΝΑ	ΝΑ	ΝΑ	ΝΑ	ΝΑ	ΝΑ	ΝΑ	ΝΑ	ΝΑ	ΝΑ	ΝΑ	ΝΑ
54	Limousin	Intensive	20	Fillet	0	ΝΑ	ΝΑ	ΝΑ	ΝΑ	ΝΑ	ΝΑ	ΝΑ	ΝΑ	ΝΑ	ΝΑ	ΝΑ	ΝΑ	ΝΑ	ΝΑ	ΝΑ	ΝΑ	ΝΑ	1342	30.682	ΝΑ	ΝΑ	ΝΑ	ΝΑ	ΝΑ	ΝΑ	ΝΑ	ΝΑ	ΝΑ	ΝΑ	ΝΑ	ΝΑ	ΝΑ	ΝΑ	ΝΑ	ΝΑ	ΝΑ	ΝΑ	ΝΑ	ΝΑ	ΝΑ	ΝΑ	ΝΑ	ΝΑ	ΝΑ
54	Limousin	Intensive	20	Rib	1	ΝΑ	ΝΑ	ΝΑ	5.61	40.91	21.16	5.36	21.83	0.24809	4100.91	3034	0.997525	0.359374	1470.11	22.1	2.1	1	ΝΑ	ΝΑ	ΝΑ	ΝΑ	ΝΑ	ΝΑ	ΝΑ	ΝΑ	ΝΑ	ΝΑ	ΝΑ	ΝΑ	ΝΑ	ΝΑ	ΝΑ	ΝΑ	ΝΑ	ΝΑ	ΝΑ	ΝΑ	ΝΑ	ΝΑ	ΝΑ	ΝΑ	ΝΑ	ΝΑ	ΝΑ
55	Limousin	Intensive	20	Carcass	0	4.30103	5	2	ΝΑ	ΝΑ	ΝΑ	ΝΑ	ΝΑ	ΝΑ	ΝΑ	ΝΑ	ΝΑ	ΝΑ	ΝΑ	ΝΑ	ΝΑ	ΝΑ	ΝΑ	ΝΑ	ΝΑ	ΝΑ	ΝΑ	ΝΑ	ΝΑ	ΝΑ	ΝΑ	ΝΑ	ΝΑ	ΝΑ	ΝΑ	ΝΑ	ΝΑ	ΝΑ	ΝΑ	ΝΑ	ΝΑ	ΝΑ	ΝΑ	ΝΑ	ΝΑ	ΝΑ	ΝΑ	ΝΑ	ΝΑ
55	Limousin	Intensive	20	Fillet	0	ΝΑ	ΝΑ	ΝΑ	ΝΑ	ΝΑ	ΝΑ	ΝΑ	ΝΑ	ΝΑ	ΝΑ	ΝΑ	ΝΑ	ΝΑ	ΝΑ	ΝΑ	ΝΑ	ΝΑ	1426	31.684	ΝΑ	ΝΑ	ΝΑ	ΝΑ	ΝΑ	ΝΑ	ΝΑ	ΝΑ	ΝΑ	ΝΑ	ΝΑ	ΝΑ	ΝΑ	ΝΑ	ΝΑ	ΝΑ	ΝΑ	ΝΑ	ΝΑ	ΝΑ	ΝΑ	ΝΑ	ΝΑ	ΝΑ	ΝΑ
55	Limousin	Intensive	20	Rib	1	ΝΑ	ΝΑ	ΝΑ	5.59	41.37	22.1	6.78	23.12	0.297672	2202.7	1833.41	0.938119	0.589423	1217.98	22.2	1.7	1.5	ΝΑ	ΝΑ	ΝΑ	ΝΑ	ΝΑ	ΝΑ	ΝΑ	ΝΑ	ΝΑ	ΝΑ	ΝΑ	ΝΑ	ΝΑ	ΝΑ	ΝΑ	ΝΑ	ΝΑ	ΝΑ	ΝΑ	ΝΑ	ΝΑ	ΝΑ	ΝΑ	ΝΑ	ΝΑ	ΝΑ	ΝΑ
56	Limousin	Intensive	21	Carcass	0	3.69897	3.69897	1.54407	ΝΑ	ΝΑ	ΝΑ	ΝΑ	ΝΑ	ΝΑ	ΝΑ	ΝΑ	ΝΑ	ΝΑ	ΝΑ	ΝΑ	ΝΑ	ΝΑ	ΝΑ	ΝΑ	ΝΑ	ΝΑ	ΝΑ	ΝΑ	ΝΑ	ΝΑ	ΝΑ	ΝΑ	ΝΑ	ΝΑ	ΝΑ	ΝΑ	ΝΑ	ΝΑ	ΝΑ	ΝΑ	ΝΑ	ΝΑ	ΝΑ	ΝΑ	ΝΑ	ΝΑ	ΝΑ	ΝΑ	ΝΑ
56	Limousin	Intensive	21	Fillet	0	ΝΑ	ΝΑ	ΝΑ	ΝΑ	ΝΑ	ΝΑ	ΝΑ	ΝΑ	ΝΑ	ΝΑ	ΝΑ	ΝΑ	ΝΑ	ΝΑ	ΝΑ	ΝΑ	ΝΑ	1051	33.233	ΝΑ	ΝΑ	ΝΑ	ΝΑ	ΝΑ	ΝΑ	ΝΑ	ΝΑ	ΝΑ	ΝΑ	ΝΑ	ΝΑ	ΝΑ	ΝΑ	ΝΑ	ΝΑ	ΝΑ	ΝΑ	ΝΑ	ΝΑ	ΝΑ	ΝΑ	ΝΑ	ΝΑ	ΝΑ
56	Limousin	Intensive	21	Rib	1	ΝΑ	ΝΑ	ΝΑ	5.56	43.11	22.96	7.49	24.16	0.315335	2696.09	2083.99	0.80198	0.499892	1080.87	23.1	1.4	1.1	ΝΑ	ΝΑ	ΝΑ	ΝΑ	ΝΑ	ΝΑ	ΝΑ	ΝΑ	ΝΑ	ΝΑ	ΝΑ	ΝΑ	ΝΑ	ΝΑ	ΝΑ	ΝΑ	ΝΑ	ΝΑ	ΝΑ	ΝΑ	ΝΑ	ΝΑ	ΝΑ	ΝΑ	ΝΑ	ΝΑ	ΝΑ
57	Limousin	Intensive	22	Carcass	0	3.8451	4	2.47712	ΝΑ	ΝΑ	ΝΑ	ΝΑ	ΝΑ	ΝΑ	ΝΑ	ΝΑ	ΝΑ	ΝΑ	ΝΑ	ΝΑ	ΝΑ	ΝΑ	ΝΑ	ΝΑ	ΝΑ	ΝΑ	ΝΑ	ΝΑ	ΝΑ	ΝΑ	ΝΑ	ΝΑ	ΝΑ	ΝΑ	ΝΑ	ΝΑ	ΝΑ	ΝΑ	ΝΑ	ΝΑ	ΝΑ	ΝΑ	ΝΑ	ΝΑ	ΝΑ	ΝΑ	ΝΑ	ΝΑ	ΝΑ
57	Limousin	Intensive	22	Fillet	0	ΝΑ	ΝΑ	ΝΑ	ΝΑ	ΝΑ	ΝΑ	ΝΑ	ΝΑ	ΝΑ	ΝΑ	ΝΑ	ΝΑ	ΝΑ	ΝΑ	ΝΑ	ΝΑ	ΝΑ	1239	28.779	ΝΑ	ΝΑ	ΝΑ	ΝΑ	ΝΑ	ΝΑ	ΝΑ	ΝΑ	ΝΑ	ΝΑ	ΝΑ	ΝΑ	ΝΑ	ΝΑ	ΝΑ	ΝΑ	ΝΑ	ΝΑ	ΝΑ	ΝΑ	ΝΑ	ΝΑ	ΝΑ	ΝΑ	ΝΑ
57	Limousin	Intensive	22	Rib	1	ΝΑ	ΝΑ	ΝΑ	5.39	39.67	20.16	5.83	20.99	0.281507	4345.38	3540.92	0.957921	0.471776	1963.78	23	1.5	1.4	ΝΑ	ΝΑ	ΝΑ	ΝΑ	ΝΑ	ΝΑ	ΝΑ	ΝΑ	ΝΑ	ΝΑ	ΝΑ	ΝΑ	ΝΑ	ΝΑ	ΝΑ	ΝΑ	ΝΑ	ΝΑ	ΝΑ	ΝΑ	ΝΑ	ΝΑ	ΝΑ	ΝΑ	ΝΑ	ΝΑ	ΝΑ
58	Limousin	Intensive	20	Carcass	0	2.60206	3.54407	2.39794	ΝΑ	ΝΑ	ΝΑ	ΝΑ	ΝΑ	ΝΑ	ΝΑ	ΝΑ	ΝΑ	ΝΑ	ΝΑ	ΝΑ	ΝΑ	ΝΑ	ΝΑ	ΝΑ	ΝΑ	ΝΑ	ΝΑ	ΝΑ	ΝΑ	ΝΑ	ΝΑ	ΝΑ	ΝΑ	ΝΑ	ΝΑ	ΝΑ	ΝΑ	ΝΑ	ΝΑ	ΝΑ	ΝΑ	ΝΑ	ΝΑ	ΝΑ	ΝΑ	ΝΑ	ΝΑ	ΝΑ	ΝΑ
58	Limousin	Intensive	20	Rib	1	ΝΑ	ΝΑ	ΝΑ	5.54	39.54	20.92	5.59	21.66	0.261108	2323.32	1785.85	0.85396	0.446878	886.616	22.6	1.6	1.5	ΝΑ	ΝΑ	ΝΑ	ΝΑ	ΝΑ	ΝΑ	ΝΑ	ΝΑ	ΝΑ	ΝΑ	ΝΑ	ΝΑ	ΝΑ	ΝΑ	ΝΑ	ΝΑ	ΝΑ	ΝΑ	ΝΑ	ΝΑ	ΝΑ	ΝΑ	ΝΑ	ΝΑ	ΝΑ	ΝΑ	ΝΑ
59	Limousin	Intensive	18	Carcass	0	3.5563	3.17609	1.30103	ΝΑ	ΝΑ	ΝΑ	ΝΑ	ΝΑ	ΝΑ	ΝΑ	ΝΑ	ΝΑ	ΝΑ	ΝΑ	ΝΑ	ΝΑ	ΝΑ	ΝΑ	ΝΑ	ΝΑ	ΝΑ	ΝΑ	ΝΑ	ΝΑ	ΝΑ	ΝΑ	ΝΑ	ΝΑ	ΝΑ	ΝΑ	ΝΑ	ΝΑ	ΝΑ	ΝΑ	ΝΑ	ΝΑ	ΝΑ	ΝΑ	ΝΑ	ΝΑ	ΝΑ	ΝΑ	ΝΑ	ΝΑ
59	Limousin	Intensive	18	Rib	1	ΝΑ	ΝΑ	ΝΑ	5.57	39.51	22.42	6.6	23.37	0.286293	3729.94	2594.15	1.00248	0.263039	983.548	23.4	1.3	1	ΝΑ	ΝΑ	ΝΑ	ΝΑ	ΝΑ	ΝΑ	ΝΑ	ΝΑ	ΝΑ	ΝΑ	ΝΑ	ΝΑ	ΝΑ	ΝΑ	ΝΑ	ΝΑ	ΝΑ	ΝΑ	ΝΑ	ΝΑ	ΝΑ	ΝΑ	ΝΑ	ΝΑ	ΝΑ	ΝΑ	ΝΑ
60	Limousin	Intensive	19	Carcass	0	3.79239	3.77815	2.87506	ΝΑ	ΝΑ	ΝΑ	ΝΑ	ΝΑ	ΝΑ	ΝΑ	ΝΑ	ΝΑ	ΝΑ	ΝΑ	ΝΑ	ΝΑ	ΝΑ	ΝΑ	ΝΑ	ΝΑ	ΝΑ	ΝΑ	ΝΑ	ΝΑ	ΝΑ	ΝΑ	ΝΑ	ΝΑ	ΝΑ	ΝΑ	ΝΑ	ΝΑ	ΝΑ	ΝΑ	ΝΑ	ΝΑ	ΝΑ	ΝΑ	ΝΑ	ΝΑ	ΝΑ	ΝΑ	ΝΑ	ΝΑ
60	Limousin	Intensive	19	Fillet	0	ΝΑ	ΝΑ	ΝΑ	ΝΑ	ΝΑ	ΝΑ	ΝΑ	ΝΑ	ΝΑ	ΝΑ	ΝΑ	ΝΑ	ΝΑ	ΝΑ	ΝΑ	ΝΑ	ΝΑ	1137	31.102	ΝΑ	ΝΑ	ΝΑ	ΝΑ	ΝΑ	ΝΑ	ΝΑ	ΝΑ	ΝΑ	ΝΑ	ΝΑ	ΝΑ	ΝΑ	ΝΑ	ΝΑ	ΝΑ	ΝΑ	ΝΑ	ΝΑ	ΝΑ	ΝΑ	ΝΑ	ΝΑ	ΝΑ	ΝΑ
60	Limousin	Intensive	19	Rib	1	ΝΑ	ΝΑ	ΝΑ	5.56	41.72	23.31	8.06	24.67	0.332905	3511.33	2474.73	0.99505	0.336618	1176.13	23.8	1.8	0.9	ΝΑ	ΝΑ	ΝΑ	ΝΑ	ΝΑ	ΝΑ	ΝΑ	ΝΑ	ΝΑ	ΝΑ	ΝΑ	ΝΑ	ΝΑ	ΝΑ	ΝΑ	ΝΑ	ΝΑ	ΝΑ	ΝΑ	ΝΑ	ΝΑ	ΝΑ	ΝΑ	ΝΑ	ΝΑ	ΝΑ	ΝΑ
61	Limousin	Intensive	20	Carcass	0	3.04139	3.30103	2	ΝΑ	ΝΑ	ΝΑ	ΝΑ	ΝΑ	ΝΑ	ΝΑ	ΝΑ	ΝΑ	ΝΑ	ΝΑ	ΝΑ	ΝΑ	ΝΑ	ΝΑ	ΝΑ	ΝΑ	ΝΑ	ΝΑ	ΝΑ	ΝΑ	ΝΑ	ΝΑ	ΝΑ	ΝΑ	ΝΑ	ΝΑ	ΝΑ	ΝΑ	ΝΑ	ΝΑ	ΝΑ	ΝΑ	ΝΑ	ΝΑ	ΝΑ	ΝΑ	ΝΑ	ΝΑ	ΝΑ	ΝΑ
61	Limousin	Intensive	20	Rib	1	ΝΑ	ΝΑ	ΝΑ	5.58	36.03	19.82	4.65	20.36	0.230444	3382.33	2451.61	0.764851	0.312907	809.482	23.2	1.2	1.3	ΝΑ	ΝΑ	ΝΑ	ΝΑ	ΝΑ	ΝΑ	ΝΑ	ΝΑ	ΝΑ	ΝΑ	ΝΑ	ΝΑ	ΝΑ	ΝΑ	ΝΑ	ΝΑ	ΝΑ	ΝΑ	ΝΑ	ΝΑ	ΝΑ	ΝΑ	ΝΑ	ΝΑ	ΝΑ	ΝΑ	ΝΑ
62	Limousin	Intensive	19	Carcass	0	3.49136	3.44716	2.25527	ΝΑ	ΝΑ	ΝΑ	ΝΑ	ΝΑ	ΝΑ	ΝΑ	ΝΑ	ΝΑ	ΝΑ	ΝΑ	ΝΑ	ΝΑ	ΝΑ	ΝΑ	ΝΑ	ΝΑ	ΝΑ	ΝΑ	ΝΑ	ΝΑ	ΝΑ	ΝΑ	ΝΑ	ΝΑ	ΝΑ	ΝΑ	ΝΑ	ΝΑ	ΝΑ	ΝΑ	ΝΑ	ΝΑ	ΝΑ	ΝΑ	ΝΑ	ΝΑ	ΝΑ	ΝΑ	ΝΑ	ΝΑ
62	Limousin	Intensive	19	Rib	1	ΝΑ	ΝΑ	ΝΑ	5.55	45.34	24.12	8.26	25.5	0.329937	2227.13	1715.78	0.908416	0.444246	898.782	23.4	1.8	1.3	ΝΑ	ΝΑ	ΝΑ	ΝΑ	ΝΑ	ΝΑ	ΝΑ	ΝΑ	ΝΑ	ΝΑ	ΝΑ	ΝΑ	ΝΑ	ΝΑ	ΝΑ	ΝΑ	ΝΑ	ΝΑ	ΝΑ	ΝΑ	ΝΑ	ΝΑ	ΝΑ	ΝΑ	ΝΑ	ΝΑ	ΝΑ
63	Limousin	Intensive	20	Carcass	0	3.47712	4.11394	2.39794	ΝΑ	ΝΑ	ΝΑ	ΝΑ	ΝΑ	ΝΑ	ΝΑ	ΝΑ	ΝΑ	ΝΑ	ΝΑ	ΝΑ	ΝΑ	ΝΑ	ΝΑ	ΝΑ	ΝΑ	ΝΑ	ΝΑ	ΝΑ	ΝΑ	ΝΑ	ΝΑ	ΝΑ	ΝΑ	ΝΑ	ΝΑ	ΝΑ	ΝΑ	ΝΑ	ΝΑ	ΝΑ	ΝΑ	ΝΑ	ΝΑ	ΝΑ	ΝΑ	ΝΑ	ΝΑ	ΝΑ	ΝΑ
63	Limousin	Intensive	20	Fillet	0	ΝΑ	ΝΑ	ΝΑ	ΝΑ	ΝΑ	ΝΑ	ΝΑ	ΝΑ	ΝΑ	ΝΑ	ΝΑ	ΝΑ	ΝΑ	ΝΑ	ΝΑ	ΝΑ	ΝΑ	1376	32.046	ΝΑ	ΝΑ	ΝΑ	ΝΑ	ΝΑ	ΝΑ	ΝΑ	ΝΑ	ΝΑ	ΝΑ	ΝΑ	ΝΑ	ΝΑ	ΝΑ	ΝΑ	ΝΑ	ΝΑ	ΝΑ	ΝΑ	ΝΑ	ΝΑ	ΝΑ	ΝΑ	ΝΑ	ΝΑ
63	Limousin	Intensive	20	Rib	1	ΝΑ	ΝΑ	ΝΑ	5.59	38.53	21.24	5.95	22.07	0.273131	2130.83	1682.48	0.935644	0.501952	1000.74	22.7	2.1	1.1	ΝΑ	ΝΑ	46.0282	2.74684	51.2992	3.26652	0.445434	0.445434	4.15739	0.81663	0.445434	18.0401	28.5078	1.85598	38.827	2.44989	ΝΑ	ΝΑ	ΝΑ	ΝΑ	ΝΑ	NA	ΝΑ	ΝΑ	NA	0.148478	ΝΑ
64	Limousin	Intensive	21	Carcass	0	3.92428	4.30103	2.17609	ΝΑ	ΝΑ	ΝΑ	ΝΑ	ΝΑ	ΝΑ	ΝΑ	ΝΑ	ΝΑ	ΝΑ	ΝΑ	ΝΑ	ΝΑ	ΝΑ	ΝΑ	ΝΑ	ΝΑ	ΝΑ	ΝΑ	ΝΑ	ΝΑ	ΝΑ	ΝΑ	ΝΑ	ΝΑ	ΝΑ	ΝΑ	ΝΑ	ΝΑ	ΝΑ	ΝΑ	ΝΑ	ΝΑ	ΝΑ	ΝΑ	ΝΑ	ΝΑ	ΝΑ	ΝΑ	ΝΑ	ΝΑ
64	Limousin	Intensive	21	Rib	1	ΝΑ	ΝΑ	ΝΑ	5.61	42.85	22.08	7.68	23.38	0.334737	4446.72	3326.39	0.928218	0.279479	1153.56	21.9	1.5	1.2	ΝΑ	ΝΑ	ΝΑ	ΝΑ	ΝΑ	ΝΑ	ΝΑ	ΝΑ	ΝΑ	ΝΑ	ΝΑ	ΝΑ	ΝΑ	ΝΑ	ΝΑ	ΝΑ	ΝΑ	ΝΑ	ΝΑ	ΝΑ	ΝΑ	ΝΑ	ΝΑ	ΝΑ	ΝΑ	ΝΑ	ΝΑ
65	Limousin	Intensive	21	Carcass	0	5.17609	6.47712	2.69897	ΝΑ	ΝΑ	ΝΑ	ΝΑ	ΝΑ	ΝΑ	ΝΑ	ΝΑ	ΝΑ	ΝΑ	ΝΑ	ΝΑ	ΝΑ	ΝΑ	ΝΑ	ΝΑ	ΝΑ	ΝΑ	ΝΑ	ΝΑ	ΝΑ	ΝΑ	ΝΑ	ΝΑ	ΝΑ	ΝΑ	ΝΑ	ΝΑ	ΝΑ	ΝΑ	ΝΑ	ΝΑ	ΝΑ	ΝΑ	ΝΑ	ΝΑ	ΝΑ	ΝΑ	ΝΑ	ΝΑ	ΝΑ
65	Limousin	Intensive	21	Fillet	0	ΝΑ	ΝΑ	ΝΑ	ΝΑ	ΝΑ	ΝΑ	ΝΑ	ΝΑ	ΝΑ	ΝΑ	ΝΑ	ΝΑ	ΝΑ	ΝΑ	ΝΑ	ΝΑ	ΝΑ	1201	28.33	ΝΑ	ΝΑ	ΝΑ	ΝΑ	ΝΑ	ΝΑ	ΝΑ	ΝΑ	ΝΑ	ΝΑ	ΝΑ	ΝΑ	ΝΑ	ΝΑ	ΝΑ	ΝΑ	ΝΑ	ΝΑ	ΝΑ	ΝΑ	ΝΑ	ΝΑ	ΝΑ	ΝΑ	ΝΑ
65	Limousin	Intensive	21	Rib	1	ΝΑ	ΝΑ	ΝΑ	5.54	42.55	23	7.94	24.34	0.332408	4565.91	3387.72	0.965347	0.337846	1489.12	23.3	1.3	1.6	ΝΑ	ΝΑ	ΝΑ	ΝΑ	ΝΑ	ΝΑ	ΝΑ	ΝΑ	ΝΑ	ΝΑ	ΝΑ	ΝΑ	ΝΑ	ΝΑ	ΝΑ	ΝΑ	ΝΑ	ΝΑ	ΝΑ	ΝΑ	ΝΑ	ΝΑ	ΝΑ	ΝΑ	ΝΑ	ΝΑ	ΝΑ
66	Limousin	Intensive	19	Carcass	0	5	5.69897	2.47712	ΝΑ	ΝΑ	ΝΑ	ΝΑ	ΝΑ	ΝΑ	ΝΑ	ΝΑ	ΝΑ	ΝΑ	ΝΑ	ΝΑ	ΝΑ	ΝΑ	ΝΑ	ΝΑ	ΝΑ	ΝΑ	ΝΑ	ΝΑ	ΝΑ	ΝΑ	ΝΑ	ΝΑ	ΝΑ	ΝΑ	ΝΑ	ΝΑ	ΝΑ	ΝΑ	ΝΑ	ΝΑ	ΝΑ	ΝΑ	ΝΑ	ΝΑ	ΝΑ	ΝΑ	ΝΑ	ΝΑ	ΝΑ
66	Limousin	Intensive	19	Fillet	0	ΝΑ	ΝΑ	ΝΑ	ΝΑ	ΝΑ	ΝΑ	ΝΑ	ΝΑ	ΝΑ	ΝΑ	ΝΑ	ΝΑ	ΝΑ	ΝΑ	ΝΑ	ΝΑ	ΝΑ	1245	32.133	ΝΑ	ΝΑ	ΝΑ	ΝΑ	ΝΑ	ΝΑ	ΝΑ	ΝΑ	ΝΑ	ΝΑ	ΝΑ	ΝΑ	ΝΑ	ΝΑ	ΝΑ	ΝΑ	ΝΑ	ΝΑ	ΝΑ	ΝΑ	ΝΑ	ΝΑ	ΝΑ	ΝΑ	ΝΑ
66	Limousin	Intensive	19	Rib	1	ΝΑ	ΝΑ	ΝΑ	5.63	38.02	21.72	6.75	22.74	0.301311	3911.53	2957.45	0.99505	0.303976	1183.12	24	1.5	1.5	ΝΑ	ΝΑ	ΝΑ	ΝΑ	ΝΑ	ΝΑ	ΝΑ	ΝΑ	ΝΑ	ΝΑ	ΝΑ	ΝΑ	ΝΑ	ΝΑ	ΝΑ	ΝΑ	ΝΑ	ΝΑ	ΝΑ	ΝΑ	ΝΑ	ΝΑ	ΝΑ	ΝΑ	ΝΑ	ΝΑ	ΝΑ
67	Limousin	Intensive	20	Carcass	0	4.69897	6	2.60206	ΝΑ	ΝΑ	ΝΑ	ΝΑ	ΝΑ	ΝΑ	ΝΑ	ΝΑ	ΝΑ	ΝΑ	ΝΑ	ΝΑ	ΝΑ	ΝΑ	ΝΑ	ΝΑ	ΝΑ	ΝΑ	ΝΑ	ΝΑ	ΝΑ	ΝΑ	ΝΑ	ΝΑ	ΝΑ	ΝΑ	ΝΑ	ΝΑ	ΝΑ	ΝΑ	ΝΑ	ΝΑ	ΝΑ	ΝΑ	ΝΑ	ΝΑ	ΝΑ	ΝΑ	ΝΑ	ΝΑ	ΝΑ
67	Limousin	Intensive	20	Fillet	0	ΝΑ	ΝΑ	ΝΑ	ΝΑ	ΝΑ	ΝΑ	ΝΑ	ΝΑ	ΝΑ	ΝΑ	ΝΑ	ΝΑ	ΝΑ	ΝΑ	ΝΑ	ΝΑ	ΝΑ	1347	33.816	ΝΑ	ΝΑ	ΝΑ	ΝΑ	ΝΑ	ΝΑ	ΝΑ	ΝΑ	ΝΑ	ΝΑ	ΝΑ	ΝΑ	ΝΑ	ΝΑ	ΝΑ	ΝΑ	ΝΑ	ΝΑ	ΝΑ	ΝΑ	ΝΑ	ΝΑ	ΝΑ	ΝΑ	ΝΑ
67	Limousin	Intensive	20	Rib	1	ΝΑ	ΝΑ	ΝΑ	5.53	42.98	24.19	9.01	25.82	0.356549	4560.87	3073.76	0.957921	0.242439	1059.2	24.2	1.3	1.5	ΝΑ	ΝΑ	ΝΑ	ΝΑ	ΝΑ	ΝΑ	ΝΑ	ΝΑ	ΝΑ	ΝΑ	ΝΑ	ΝΑ	ΝΑ	ΝΑ	ΝΑ	ΝΑ	ΝΑ	ΝΑ	ΝΑ	ΝΑ	ΝΑ	ΝΑ	ΝΑ	ΝΑ	ΝΑ	ΝΑ	ΝΑ
68	Limousin	Intensive	20	Carcass	0	3.60206	3.81291	1.60206	ΝΑ	ΝΑ	ΝΑ	ΝΑ	ΝΑ	ΝΑ	ΝΑ	ΝΑ	ΝΑ	ΝΑ	ΝΑ	ΝΑ	ΝΑ	ΝΑ	ΝΑ	ΝΑ	ΝΑ	ΝΑ	ΝΑ	ΝΑ	ΝΑ	ΝΑ	ΝΑ	ΝΑ	ΝΑ	ΝΑ	ΝΑ	ΝΑ	ΝΑ	ΝΑ	ΝΑ	ΝΑ	ΝΑ	ΝΑ	ΝΑ	ΝΑ	ΝΑ	ΝΑ	ΝΑ	ΝΑ	ΝΑ
68	Limousin	Intensive	20	Fillet	0	ΝΑ	ΝΑ	ΝΑ	ΝΑ	ΝΑ	ΝΑ	ΝΑ	ΝΑ	ΝΑ	ΝΑ	ΝΑ	ΝΑ	ΝΑ	ΝΑ	ΝΑ	ΝΑ	ΝΑ	1109	28.379	ΝΑ	ΝΑ	ΝΑ	ΝΑ	ΝΑ	ΝΑ	ΝΑ	ΝΑ	ΝΑ	ΝΑ	ΝΑ	ΝΑ	ΝΑ	ΝΑ	ΝΑ	ΝΑ	ΝΑ	ΝΑ	ΝΑ	ΝΑ	ΝΑ	ΝΑ	ΝΑ	ΝΑ	ΝΑ
68	Limousin	Intensive	20	Rib	1	ΝΑ	ΝΑ	ΝΑ	5.59	38.91	22.29	6.75	23.29	0.294048	2932.54	2589.96	0.965347	0.723778	2048.95	24.4	1.3	1.5	ΝΑ	ΝΑ	ΝΑ	ΝΑ	ΝΑ	ΝΑ	ΝΑ	ΝΑ	ΝΑ	ΝΑ	ΝΑ	ΝΑ	ΝΑ	ΝΑ	ΝΑ	ΝΑ	ΝΑ	ΝΑ	ΝΑ	ΝΑ	ΝΑ	ΝΑ	ΝΑ	ΝΑ	ΝΑ	ΝΑ	ΝΑ
69	Limousin	Intensive	20	Carcass	0	3.17609	3.47712	1.30103	ΝΑ	ΝΑ	ΝΑ	ΝΑ	ΝΑ	ΝΑ	ΝΑ	ΝΑ	ΝΑ	ΝΑ	ΝΑ	ΝΑ	ΝΑ	ΝΑ	ΝΑ	ΝΑ	ΝΑ	ΝΑ	ΝΑ	ΝΑ	ΝΑ	ΝΑ	ΝΑ	ΝΑ	ΝΑ	ΝΑ	ΝΑ	ΝΑ	ΝΑ	ΝΑ	ΝΑ	ΝΑ	ΝΑ	ΝΑ	ΝΑ	ΝΑ	ΝΑ	ΝΑ	ΝΑ	ΝΑ	ΝΑ
69	Limousin	Intensive	20	Rib	1	ΝΑ	ΝΑ	ΝΑ	5.67	43.02	23.61	8.57	25.12	0.348193	3471.09	2660.39	0.933168	0.364383	1180.27	22	2.3	1.2	ΝΑ	ΝΑ	ΝΑ	ΝΑ	ΝΑ	ΝΑ	ΝΑ	ΝΑ	ΝΑ	ΝΑ	ΝΑ	ΝΑ	ΝΑ	ΝΑ	ΝΑ	ΝΑ	ΝΑ	ΝΑ	ΝΑ	ΝΑ	ΝΑ	ΝΑ	ΝΑ	ΝΑ	ΝΑ	ΝΑ	ΝΑ
70	Limousin	Intensive	22	Carcass	0	3	3.30103	0.60206	ΝΑ	ΝΑ	ΝΑ	ΝΑ	ΝΑ	ΝΑ	ΝΑ	ΝΑ	ΝΑ	ΝΑ	ΝΑ	ΝΑ	ΝΑ	ΝΑ	ΝΑ	ΝΑ	ΝΑ	ΝΑ	ΝΑ	ΝΑ	ΝΑ	ΝΑ	ΝΑ	ΝΑ	ΝΑ	ΝΑ	ΝΑ	ΝΑ	ΝΑ	ΝΑ	ΝΑ	ΝΑ	ΝΑ	ΝΑ	ΝΑ	ΝΑ	ΝΑ	ΝΑ	ΝΑ	ΝΑ	ΝΑ
70	Limousin	Intensive	22	Rib	1	ΝΑ	ΝΑ	ΝΑ	5.73	35.92	18.41	9.12	20.55	0.459947	4627.83	3708.97	0.836634	0.467941	1811.77	22.5	2.1	1.4	ΝΑ	ΝΑ	ΝΑ	ΝΑ	ΝΑ	ΝΑ	ΝΑ	ΝΑ	ΝΑ	ΝΑ	ΝΑ	ΝΑ	ΝΑ	ΝΑ	ΝΑ	ΝΑ	ΝΑ	ΝΑ	ΝΑ	ΝΑ	ΝΑ	ΝΑ	ΝΑ	ΝΑ	ΝΑ	ΝΑ	ΝΑ
71	Limousin	Intensive	19	Carcass	0	2.69897	2.30103	0.69897	ΝΑ	ΝΑ	ΝΑ	ΝΑ	ΝΑ	ΝΑ	ΝΑ	ΝΑ	ΝΑ	ΝΑ	ΝΑ	ΝΑ	ΝΑ	ΝΑ	ΝΑ	ΝΑ	ΝΑ	ΝΑ	ΝΑ	ΝΑ	ΝΑ	ΝΑ	ΝΑ	ΝΑ	ΝΑ	ΝΑ	ΝΑ	ΝΑ	ΝΑ	ΝΑ	ΝΑ	ΝΑ	ΝΑ	ΝΑ	ΝΑ	ΝΑ	ΝΑ	ΝΑ	ΝΑ	ΝΑ	ΝΑ
71	Limousin	Intensive	19	Fillet	0	ΝΑ	ΝΑ	ΝΑ	ΝΑ	ΝΑ	ΝΑ	ΝΑ	ΝΑ	ΝΑ	ΝΑ	ΝΑ	ΝΑ	ΝΑ	ΝΑ	ΝΑ	ΝΑ	ΝΑ	1015	27.541	ΝΑ	ΝΑ	ΝΑ	ΝΑ	ΝΑ	ΝΑ	ΝΑ	ΝΑ	ΝΑ	ΝΑ	ΝΑ	ΝΑ	ΝΑ	ΝΑ	ΝΑ	ΝΑ	ΝΑ	ΝΑ	ΝΑ	ΝΑ	ΝΑ	ΝΑ	ΝΑ	ΝΑ	ΝΑ
71	Limousin	Intensive	19	Rib	1	ΝΑ	ΝΑ	ΝΑ	5.55	37.06	16.12	10.4	19.48	0.572966	3469.53	2501.2	0.90099	0.38524	1204.26	23	2.2	1.4	ΝΑ	ΝΑ	ΝΑ	ΝΑ	ΝΑ	ΝΑ	ΝΑ	ΝΑ	ΝΑ	ΝΑ	ΝΑ	ΝΑ	ΝΑ	ΝΑ	ΝΑ	ΝΑ	ΝΑ	ΝΑ	ΝΑ	ΝΑ	ΝΑ	ΝΑ	ΝΑ	ΝΑ	ΝΑ	ΝΑ	ΝΑ
72	Limousin	Intensive	21	Carcass	0	2.69897	2.47712	1.30103	ΝΑ	ΝΑ	ΝΑ	ΝΑ	ΝΑ	ΝΑ	ΝΑ	ΝΑ	ΝΑ	ΝΑ	ΝΑ	ΝΑ	ΝΑ	ΝΑ	ΝΑ	ΝΑ	ΝΑ	ΝΑ	ΝΑ	ΝΑ	ΝΑ	ΝΑ	ΝΑ	ΝΑ	ΝΑ	ΝΑ	ΝΑ	ΝΑ	ΝΑ	ΝΑ	ΝΑ	ΝΑ	ΝΑ	ΝΑ	ΝΑ	ΝΑ	ΝΑ	ΝΑ	ΝΑ	ΝΑ	ΝΑ
72	Limousin	Intensive	21	Rib	1	ΝΑ	ΝΑ	ΝΑ	5.45	39.46	20.89	10.86	23.54	0.479414	567.534	471.947	0.816832	0.570822	264.621	25.3	0.7	1.5	ΝΑ	ΝΑ	ΝΑ	ΝΑ	ΝΑ	ΝΑ	ΝΑ	ΝΑ	ΝΑ	ΝΑ	ΝΑ	ΝΑ	ΝΑ	ΝΑ	ΝΑ	ΝΑ	ΝΑ	ΝΑ	ΝΑ	ΝΑ	ΝΑ	ΝΑ	ΝΑ	ΝΑ	ΝΑ	ΝΑ	ΝΑ
73	Limousin	Intensive	21	Carcass	0	2.8451	2.69897	0.69897	ΝΑ	ΝΑ	ΝΑ	ΝΑ	ΝΑ	ΝΑ	ΝΑ	ΝΑ	ΝΑ	ΝΑ	ΝΑ	ΝΑ	ΝΑ	ΝΑ	ΝΑ	ΝΑ	ΝΑ	ΝΑ	ΝΑ	ΝΑ	ΝΑ	ΝΑ	ΝΑ	ΝΑ	ΝΑ	ΝΑ	ΝΑ	ΝΑ	ΝΑ	ΝΑ	ΝΑ	ΝΑ	ΝΑ	ΝΑ	ΝΑ	ΝΑ	ΝΑ	ΝΑ	ΝΑ	ΝΑ	ΝΑ
73	Limousin	Intensive	21	Fillet	0	ΝΑ	ΝΑ	ΝΑ	ΝΑ	ΝΑ	ΝΑ	ΝΑ	ΝΑ	ΝΑ	ΝΑ	ΝΑ	ΝΑ	ΝΑ	ΝΑ	ΝΑ	ΝΑ	ΝΑ	1518	29.68	ΝΑ	ΝΑ	ΝΑ	ΝΑ	ΝΑ	ΝΑ	ΝΑ	ΝΑ	ΝΑ	ΝΑ	ΝΑ	ΝΑ	ΝΑ	ΝΑ	ΝΑ	ΝΑ	ΝΑ	ΝΑ	ΝΑ	ΝΑ	ΝΑ	ΝΑ	ΝΑ	ΝΑ	ΝΑ
73	Limousin	Intensive	21	Rib	1	ΝΑ	ΝΑ	ΝΑ	5.77	39.8	19.04	8.24	20.75	0.408436	739.783	600.115	0.700495	0.475484	246.402	21.4	1.5	1.1	ΝΑ	ΝΑ	ΝΑ	ΝΑ	ΝΑ	ΝΑ	ΝΑ	ΝΑ	ΝΑ	ΝΑ	ΝΑ	ΝΑ	ΝΑ	ΝΑ	ΝΑ	ΝΑ	ΝΑ	ΝΑ	ΝΑ	ΝΑ	ΝΑ	ΝΑ	ΝΑ	ΝΑ	ΝΑ	ΝΑ	ΝΑ
74	Limousin	Intensive	21	Carcass	0	2.90309	3.07918	0.60206	ΝΑ	ΝΑ	ΝΑ	ΝΑ	ΝΑ	ΝΑ	ΝΑ	ΝΑ	ΝΑ	ΝΑ	ΝΑ	ΝΑ	ΝΑ	ΝΑ	ΝΑ	ΝΑ	ΝΑ	ΝΑ	ΝΑ	ΝΑ	ΝΑ	ΝΑ	ΝΑ	ΝΑ	ΝΑ	ΝΑ	ΝΑ	ΝΑ	ΝΑ	ΝΑ	ΝΑ	ΝΑ	ΝΑ	ΝΑ	ΝΑ	ΝΑ	ΝΑ	ΝΑ	ΝΑ	ΝΑ	ΝΑ
74	Limousin	Intensive	21	Fillet	0	ΝΑ	ΝΑ	ΝΑ	ΝΑ	ΝΑ	ΝΑ	ΝΑ	ΝΑ	ΝΑ	ΝΑ	ΝΑ	ΝΑ	ΝΑ	ΝΑ	ΝΑ	ΝΑ	ΝΑ	1291	30.797	ΝΑ	ΝΑ	ΝΑ	ΝΑ	ΝΑ	ΝΑ	ΝΑ	ΝΑ	ΝΑ	ΝΑ	ΝΑ	ΝΑ	ΝΑ	ΝΑ	ΝΑ	ΝΑ	ΝΑ	ΝΑ	ΝΑ	ΝΑ	ΝΑ	ΝΑ	ΝΑ	ΝΑ	ΝΑ
74	Limousin	Intensive	21	Rib	1	ΝΑ	ΝΑ	ΝΑ	5.52	36.24	19.2	8.38	20.97	0.411536	690.552	579.033	0.613861	0.479119	203.1	21.5	1.6	1.1	ΝΑ	ΝΑ	ΝΑ	ΝΑ	ΝΑ	ΝΑ	ΝΑ	ΝΑ	ΝΑ	ΝΑ	ΝΑ	ΝΑ	ΝΑ	ΝΑ	ΝΑ	ΝΑ	ΝΑ	ΝΑ	ΝΑ	ΝΑ	ΝΑ	ΝΑ	ΝΑ	ΝΑ	ΝΑ	ΝΑ	ΝΑ
75	Limousin	Intensive	22	Carcass	0	2.47712	3.34242	0.778151	ΝΑ	ΝΑ	ΝΑ	ΝΑ	ΝΑ	ΝΑ	ΝΑ	ΝΑ	ΝΑ	ΝΑ	ΝΑ	ΝΑ	ΝΑ	ΝΑ	ΝΑ	ΝΑ	ΝΑ	ΝΑ	ΝΑ	ΝΑ	ΝΑ	ΝΑ	ΝΑ	ΝΑ	ΝΑ	ΝΑ	ΝΑ	ΝΑ	ΝΑ	ΝΑ	ΝΑ	ΝΑ	ΝΑ	ΝΑ	ΝΑ	ΝΑ	ΝΑ	ΝΑ	ΝΑ	ΝΑ	ΝΑ
75	Limousin	Intensive	22	Rib	1	ΝΑ	ΝΑ	ΝΑ	5.58	38.54	20.49	9.93	22.78	0.451273	1106.92	836.687	0.75495	0.492149	411.274	21.5	1.6	1	ΝΑ	ΝΑ	ΝΑ	ΝΑ	ΝΑ	ΝΑ	ΝΑ	ΝΑ	ΝΑ	ΝΑ	ΝΑ	ΝΑ	ΝΑ	ΝΑ	ΝΑ	ΝΑ	ΝΑ	ΝΑ	ΝΑ	ΝΑ	ΝΑ	ΝΑ	ΝΑ	ΝΑ	ΝΑ	ΝΑ	ΝΑ
76	Limousin	Intensive	16	Carcass	0	2.69897	3.17609	0.60206	ΝΑ	ΝΑ	ΝΑ	ΝΑ	ΝΑ	ΝΑ	ΝΑ	ΝΑ	ΝΑ	ΝΑ	ΝΑ	ΝΑ	ΝΑ	ΝΑ	ΝΑ	ΝΑ	ΝΑ	ΝΑ	ΝΑ	ΝΑ	ΝΑ	ΝΑ	ΝΑ	ΝΑ	ΝΑ	ΝΑ	ΝΑ	ΝΑ	ΝΑ	ΝΑ	ΝΑ	ΝΑ	ΝΑ	ΝΑ	ΝΑ	ΝΑ	ΝΑ	ΝΑ	ΝΑ	ΝΑ	ΝΑ
76	Limousin	Intensive	16	Fillet	0	ΝΑ	ΝΑ	ΝΑ	ΝΑ	ΝΑ	ΝΑ	ΝΑ	ΝΑ	ΝΑ	ΝΑ	ΝΑ	ΝΑ	ΝΑ	ΝΑ	ΝΑ	ΝΑ	ΝΑ	1197	31.029	ΝΑ	ΝΑ	ΝΑ	ΝΑ	ΝΑ	ΝΑ	ΝΑ	ΝΑ	ΝΑ	ΝΑ	ΝΑ	ΝΑ	ΝΑ	ΝΑ	ΝΑ	ΝΑ	ΝΑ	ΝΑ	ΝΑ	ΝΑ	ΝΑ	ΝΑ	ΝΑ	ΝΑ	ΝΑ
76	Limousin	Intensive	16	Rib	1	ΝΑ	ΝΑ	ΝΑ	5.82	40.14	20.15	10.46	22.7	0.478816	3034.35	2257.2	0.960396	0.392863	1144.87	21.4	1.8	1.4	ΝΑ	ΝΑ	ΝΑ	ΝΑ	ΝΑ	ΝΑ	ΝΑ	ΝΑ	ΝΑ	ΝΑ	ΝΑ	ΝΑ	ΝΑ	ΝΑ	ΝΑ	ΝΑ	ΝΑ	ΝΑ	ΝΑ	ΝΑ	ΝΑ	ΝΑ	ΝΑ	ΝΑ	ΝΑ	ΝΑ	ΝΑ
77	Limousin	Intensive	22	Carcass	0	2.47712	3.39794	0.477121	ΝΑ	ΝΑ	ΝΑ	ΝΑ	ΝΑ	ΝΑ	ΝΑ	ΝΑ	ΝΑ	ΝΑ	ΝΑ	ΝΑ	ΝΑ	ΝΑ	ΝΑ	ΝΑ	ΝΑ	ΝΑ	ΝΑ	ΝΑ	ΝΑ	ΝΑ	ΝΑ	ΝΑ	ΝΑ	ΝΑ	ΝΑ	ΝΑ	ΝΑ	ΝΑ	ΝΑ	ΝΑ	ΝΑ	ΝΑ	ΝΑ	ΝΑ	ΝΑ	ΝΑ	ΝΑ	ΝΑ	ΝΑ
77	Limousin	Intensive	22	Fillet	0	ΝΑ	ΝΑ	ΝΑ	ΝΑ	ΝΑ	ΝΑ	ΝΑ	ΝΑ	ΝΑ	ΝΑ	ΝΑ	ΝΑ	ΝΑ	ΝΑ	ΝΑ	ΝΑ	ΝΑ	1511	29.351	ΝΑ	ΝΑ	ΝΑ	ΝΑ	ΝΑ	ΝΑ	ΝΑ	ΝΑ	ΝΑ	ΝΑ	ΝΑ	ΝΑ	ΝΑ	ΝΑ	ΝΑ	ΝΑ	ΝΑ	ΝΑ	ΝΑ	ΝΑ	ΝΑ	ΝΑ	ΝΑ	ΝΑ	ΝΑ
77	Limousin	Intensive	22	Rib	1	ΝΑ	ΝΑ	ΝΑ	5.48	39.69	18.21	5.54	19.04	0.295332	1038.16	781.827	0.730198	0.407922	309.231	21.5	1.6	1.4	ΝΑ	ΝΑ	ΝΑ	ΝΑ	ΝΑ	ΝΑ	ΝΑ	ΝΑ	ΝΑ	ΝΑ	ΝΑ	ΝΑ	ΝΑ	ΝΑ	ΝΑ	ΝΑ	ΝΑ	ΝΑ	ΝΑ	ΝΑ	ΝΑ	ΝΑ	ΝΑ	ΝΑ	ΝΑ	ΝΑ	ΝΑ
78	Limousin	Intensive	21	Carcass	0	2.90309	3.25527	0.778151	ΝΑ	ΝΑ	ΝΑ	ΝΑ	ΝΑ	ΝΑ	ΝΑ	ΝΑ	ΝΑ	ΝΑ	ΝΑ	ΝΑ	ΝΑ	ΝΑ	ΝΑ	ΝΑ	ΝΑ	ΝΑ	ΝΑ	ΝΑ	ΝΑ	ΝΑ	ΝΑ	ΝΑ	ΝΑ	ΝΑ	ΝΑ	ΝΑ	ΝΑ	ΝΑ	ΝΑ	ΝΑ	ΝΑ	ΝΑ	ΝΑ	ΝΑ	ΝΑ	ΝΑ	ΝΑ	ΝΑ	ΝΑ
78	Limousin	Intensive	21	Fillet	0	ΝΑ	ΝΑ	ΝΑ	ΝΑ	ΝΑ	ΝΑ	ΝΑ	ΝΑ	ΝΑ	ΝΑ	ΝΑ	ΝΑ	ΝΑ	ΝΑ	ΝΑ	ΝΑ	ΝΑ	1250	29.881	ΝΑ	ΝΑ	ΝΑ	ΝΑ	ΝΑ	ΝΑ	ΝΑ	ΝΑ	ΝΑ	ΝΑ	ΝΑ	ΝΑ	ΝΑ	ΝΑ	ΝΑ	ΝΑ	ΝΑ	ΝΑ	ΝΑ	ΝΑ	ΝΑ	ΝΑ	ΝΑ	ΝΑ	ΝΑ
78	Limousin	Intensive	21	Rib	1	ΝΑ	ΝΑ	ΝΑ	5.65	37.83	17.37	5.37	18.19	0.299833	3685.98	3029.68	0.787129	0.554354	1608.37	21.8	1.2	1.5	ΝΑ	ΝΑ	39.6639	2.52101	57.8151	3.36134	0.168067	0.504202	3.19328	0.840336	0.336134	21.3445	31.4286	2.18487	33.6134	2.18487	ΝΑ	ΝΑ	ΝΑ	ΝΑ	ΝΑ	NA	ΝΑ	ΝΑ	NA	NA	ΝΑ
79	Limousin	Intensive	22	Carcass	0	2.47712	3	0.60206	ΝΑ	ΝΑ	ΝΑ	ΝΑ	ΝΑ	ΝΑ	ΝΑ	ΝΑ	ΝΑ	ΝΑ	ΝΑ	ΝΑ	ΝΑ	ΝΑ	ΝΑ	ΝΑ	ΝΑ	ΝΑ	ΝΑ	ΝΑ	ΝΑ	ΝΑ	ΝΑ	ΝΑ	ΝΑ	ΝΑ	ΝΑ	ΝΑ	ΝΑ	ΝΑ	ΝΑ	ΝΑ	ΝΑ	ΝΑ	ΝΑ	ΝΑ	ΝΑ	ΝΑ	ΝΑ	ΝΑ	ΝΑ
79	Limousin	Intensive	22	Fillet	0	ΝΑ	ΝΑ	ΝΑ	ΝΑ	ΝΑ	ΝΑ	ΝΑ	ΝΑ	ΝΑ	ΝΑ	ΝΑ	ΝΑ	ΝΑ	ΝΑ	ΝΑ	ΝΑ	ΝΑ	1258	29.459	ΝΑ	ΝΑ	ΝΑ	ΝΑ	ΝΑ	ΝΑ	ΝΑ	ΝΑ	ΝΑ	ΝΑ	ΝΑ	ΝΑ	ΝΑ	ΝΑ	ΝΑ	ΝΑ	ΝΑ	ΝΑ	ΝΑ	ΝΑ	ΝΑ	ΝΑ	ΝΑ	ΝΑ	ΝΑ
79	Limousin	Intensive	22	Rib	1	ΝΑ	ΝΑ	ΝΑ	5.37	37.85	17.5	5.64	18.38	0.311775	2461.55	1949.36	0.876238	0.52944	1141.95	22.5	1.8	1.4	ΝΑ	ΝΑ	ΝΑ	ΝΑ	ΝΑ	ΝΑ	ΝΑ	ΝΑ	ΝΑ	ΝΑ	ΝΑ	ΝΑ	ΝΑ	ΝΑ	ΝΑ	ΝΑ	ΝΑ	ΝΑ	ΝΑ	ΝΑ	ΝΑ	ΝΑ	ΝΑ	ΝΑ	ΝΑ	ΝΑ	ΝΑ
80	Holstein	Intensive	18	Carcass	0	3.30103	2.69897	0	ΝΑ	ΝΑ	ΝΑ	ΝΑ	ΝΑ	ΝΑ	ΝΑ	ΝΑ	ΝΑ	ΝΑ	ΝΑ	ΝΑ	ΝΑ	ΝΑ	ΝΑ	ΝΑ	ΝΑ	ΝΑ	ΝΑ	ΝΑ	ΝΑ	ΝΑ	ΝΑ	ΝΑ	ΝΑ	ΝΑ	ΝΑ	ΝΑ	ΝΑ	ΝΑ	ΝΑ	ΝΑ	ΝΑ	ΝΑ	ΝΑ	ΝΑ	ΝΑ	ΝΑ	ΝΑ	ΝΑ	ΝΑ
80	Holstein	Intensive	18	Rib	1	ΝΑ	ΝΑ	ΝΑ	5.63	35.79	17.12	5.33	17.94	0.30182	1067.75	736.668	0.705446	0.410004	308.831	22.7	2.7	1.4	ΝΑ	ΝΑ	ΝΑ	ΝΑ	ΝΑ	ΝΑ	ΝΑ	ΝΑ	ΝΑ	ΝΑ	ΝΑ	ΝΑ	ΝΑ	ΝΑ	ΝΑ	ΝΑ	ΝΑ	ΝΑ	ΝΑ	ΝΑ	ΝΑ	ΝΑ	ΝΑ	ΝΑ	ΝΑ	ΝΑ	ΝΑ
81	Holstein	Intensive	18	Carcass	0	4.25527	2.69897	0.477121	ΝΑ	ΝΑ	ΝΑ	ΝΑ	ΝΑ	ΝΑ	ΝΑ	ΝΑ	ΝΑ	ΝΑ	ΝΑ	ΝΑ	ΝΑ	ΝΑ	ΝΑ	ΝΑ	ΝΑ	ΝΑ	ΝΑ	ΝΑ	ΝΑ	ΝΑ	ΝΑ	ΝΑ	ΝΑ	ΝΑ	ΝΑ	ΝΑ	ΝΑ	ΝΑ	ΝΑ	ΝΑ	ΝΑ	ΝΑ	ΝΑ	ΝΑ	ΝΑ	ΝΑ	ΝΑ	ΝΑ	ΝΑ
81	Holstein	Intensive	18	Fillet	0	ΝΑ	ΝΑ	ΝΑ	ΝΑ	ΝΑ	ΝΑ	ΝΑ	ΝΑ	ΝΑ	ΝΑ	ΝΑ	ΝΑ	ΝΑ	ΝΑ	ΝΑ	ΝΑ	ΝΑ	1476	35.144	ΝΑ	ΝΑ	ΝΑ	ΝΑ	ΝΑ	ΝΑ	ΝΑ	ΝΑ	ΝΑ	ΝΑ	ΝΑ	ΝΑ	ΝΑ	ΝΑ	ΝΑ	ΝΑ	ΝΑ	ΝΑ	ΝΑ	ΝΑ	ΝΑ	ΝΑ	ΝΑ	ΝΑ	ΝΑ
81	Holstein	Intensive	18	Rib	1	ΝΑ	ΝΑ	ΝΑ	5.43	34.87	16.29	4.56	16.92	0.27294	351.205	292.511	0.873762	0.567356	174.104	21.9	1.9	1	ΝΑ	ΝΑ	ΝΑ	ΝΑ	ΝΑ	ΝΑ	ΝΑ	ΝΑ	ΝΑ	ΝΑ	ΝΑ	ΝΑ	ΝΑ	ΝΑ	ΝΑ	ΝΑ	ΝΑ	ΝΑ	ΝΑ	ΝΑ	ΝΑ	ΝΑ	ΝΑ	ΝΑ	ΝΑ	ΝΑ	ΝΑ
82	Holstein	Intensive	18	Carcass	0	3.17609	2.60206	0	ΝΑ	ΝΑ	ΝΑ	ΝΑ	ΝΑ	ΝΑ	ΝΑ	ΝΑ	ΝΑ	ΝΑ	ΝΑ	ΝΑ	ΝΑ	ΝΑ	ΝΑ	ΝΑ	ΝΑ	ΝΑ	ΝΑ	ΝΑ	ΝΑ	ΝΑ	ΝΑ	ΝΑ	ΝΑ	ΝΑ	ΝΑ	ΝΑ	ΝΑ	ΝΑ	ΝΑ	ΝΑ	ΝΑ	ΝΑ	ΝΑ	ΝΑ	ΝΑ	ΝΑ	ΝΑ	ΝΑ	ΝΑ
82	Holstein	Intensive	18	Fillet	0	ΝΑ	ΝΑ	ΝΑ	ΝΑ	ΝΑ	ΝΑ	ΝΑ	ΝΑ	ΝΑ	ΝΑ	ΝΑ	ΝΑ	ΝΑ	ΝΑ	ΝΑ	ΝΑ	ΝΑ	1105	36.484	ΝΑ	ΝΑ	ΝΑ	ΝΑ	ΝΑ	ΝΑ	ΝΑ	ΝΑ	ΝΑ	ΝΑ	ΝΑ	ΝΑ	ΝΑ	ΝΑ	ΝΑ	ΝΑ	ΝΑ	ΝΑ	ΝΑ	ΝΑ	ΝΑ	ΝΑ	ΝΑ	ΝΑ	ΝΑ
82	Holstein	Intensive	18	Rib	1	ΝΑ	ΝΑ	ΝΑ	5.47	36.85	17.18	5.38	18	0.303481	1611.81	1147.77	0.695545	0.437538	490.517	22.9	3.4	1.1	ΝΑ	ΝΑ	ΝΑ	ΝΑ	ΝΑ	ΝΑ	ΝΑ	ΝΑ	ΝΑ	ΝΑ	ΝΑ	ΝΑ	ΝΑ	ΝΑ	ΝΑ	ΝΑ	ΝΑ	ΝΑ	ΝΑ	ΝΑ	ΝΑ	ΝΑ	ΝΑ	ΝΑ	ΝΑ	ΝΑ	ΝΑ
83	Holstein	Intensive	18	Carcass	0	3.81291	2.39794	0	ΝΑ	ΝΑ	ΝΑ	ΝΑ	ΝΑ	ΝΑ	ΝΑ	ΝΑ	ΝΑ	ΝΑ	ΝΑ	ΝΑ	ΝΑ	ΝΑ	ΝΑ	ΝΑ	ΝΑ	ΝΑ	ΝΑ	ΝΑ	ΝΑ	ΝΑ	ΝΑ	ΝΑ	ΝΑ	ΝΑ	ΝΑ	ΝΑ	ΝΑ	ΝΑ	ΝΑ	ΝΑ	ΝΑ	ΝΑ	ΝΑ	ΝΑ	ΝΑ	ΝΑ	ΝΑ	ΝΑ	ΝΑ
83	Holstein	Intensive	18	Fillet	0	ΝΑ	ΝΑ	ΝΑ	ΝΑ	ΝΑ	ΝΑ	ΝΑ	ΝΑ	ΝΑ	ΝΑ	ΝΑ	ΝΑ	ΝΑ	ΝΑ	ΝΑ	ΝΑ	ΝΑ	1567	32.265	ΝΑ	ΝΑ	ΝΑ	ΝΑ	ΝΑ	ΝΑ	ΝΑ	ΝΑ	ΝΑ	ΝΑ	ΝΑ	ΝΑ	ΝΑ	ΝΑ	ΝΑ	ΝΑ	ΝΑ	ΝΑ	ΝΑ	ΝΑ	ΝΑ	ΝΑ	ΝΑ	ΝΑ	ΝΑ
83	Holstein	Intensive	18	Rib	1	ΝΑ	ΝΑ	ΝΑ	5.86	39.13	17.59	5.5	18.43	0.303047	4135.16	3092.09	0.804455	0.405633	1349.36	22.3	4.1	1.4	ΝΑ	ΝΑ	ΝΑ	ΝΑ	ΝΑ	ΝΑ	ΝΑ	ΝΑ	ΝΑ	ΝΑ	ΝΑ	ΝΑ	ΝΑ	ΝΑ	ΝΑ	ΝΑ	ΝΑ	ΝΑ	ΝΑ	ΝΑ	ΝΑ	ΝΑ	ΝΑ	ΝΑ	ΝΑ	ΝΑ	ΝΑ
84	Holstein	Intensive	17	Carcass	0	3.17609	2.47712	0	ΝΑ	ΝΑ	ΝΑ	ΝΑ	ΝΑ	ΝΑ	ΝΑ	ΝΑ	ΝΑ	ΝΑ	ΝΑ	ΝΑ	ΝΑ	ΝΑ	ΝΑ	ΝΑ	ΝΑ	ΝΑ	ΝΑ	ΝΑ	ΝΑ	ΝΑ	ΝΑ	ΝΑ	ΝΑ	ΝΑ	ΝΑ	ΝΑ	ΝΑ	ΝΑ	ΝΑ	ΝΑ	ΝΑ	ΝΑ	ΝΑ	ΝΑ	ΝΑ	ΝΑ	ΝΑ	ΝΑ	ΝΑ
84	Holstein	Intensive	17	Rib	1	ΝΑ	ΝΑ	ΝΑ	5.54	38.61	17.88	5.4	18.68	0.293303	2362.01	1855.21	0.79703	0.506776	954.052	23.8	2.9	1.5	ΝΑ	ΝΑ	52.6549	2.98673	44.2478	2.98673	0.884956	0.331858	6.52655	0.774336	0.663717	13.8274	26.3274	0.331858	44.1372	2.54425	ΝΑ	ΝΑ	ΝΑ	ΝΑ	ΝΑ	NA	ΝΑ	ΝΑ	NA	ΝΑ	ΝΑ
85	Holstein	Intensive	18	Carcass	0	2.69897	2	0	ΝΑ	ΝΑ	ΝΑ	ΝΑ	ΝΑ	ΝΑ	ΝΑ	ΝΑ	ΝΑ	ΝΑ	ΝΑ	ΝΑ	ΝΑ	ΝΑ	ΝΑ	ΝΑ	ΝΑ	ΝΑ	ΝΑ	ΝΑ	ΝΑ	ΝΑ	ΝΑ	ΝΑ	ΝΑ	ΝΑ	ΝΑ	ΝΑ	ΝΑ	ΝΑ	ΝΑ	ΝΑ	ΝΑ	ΝΑ	ΝΑ	ΝΑ	ΝΑ	ΝΑ	ΝΑ	ΝΑ	ΝΑ
85	Holstein	Intensive	18	Fillet	0	ΝΑ	ΝΑ	ΝΑ	ΝΑ	ΝΑ	ΝΑ	ΝΑ	ΝΑ	ΝΑ	ΝΑ	ΝΑ	ΝΑ	ΝΑ	ΝΑ	ΝΑ	ΝΑ	ΝΑ	1098	33.65	ΝΑ	ΝΑ	ΝΑ	ΝΑ	ΝΑ	ΝΑ	ΝΑ	ΝΑ	ΝΑ	ΝΑ	ΝΑ	ΝΑ	ΝΑ	ΝΑ	ΝΑ	ΝΑ	ΝΑ	ΝΑ	ΝΑ	ΝΑ	ΝΑ	ΝΑ	ΝΑ	ΝΑ	ΝΑ
85	Holstein	Intensive	18	Rib	1	ΝΑ	ΝΑ	ΝΑ	5.39	38.88	18.12	5.97	19.08	0.31827	4449.6	3490.01	0.712871	0.471689	1496.19	22.5	2.8	1.4	ΝΑ	ΝΑ	ΝΑ	ΝΑ	ΝΑ	ΝΑ	ΝΑ	ΝΑ	ΝΑ	ΝΑ	ΝΑ	ΝΑ	ΝΑ	ΝΑ	ΝΑ	ΝΑ	ΝΑ	ΝΑ	ΝΑ	ΝΑ	ΝΑ	ΝΑ	ΝΑ	ΝΑ	ΝΑ	ΝΑ	ΝΑ
86	Holstein	Intensive	16	Carcass	0	4.07918	3.17609	1.30103	ΝΑ	ΝΑ	ΝΑ	ΝΑ	ΝΑ	ΝΑ	ΝΑ	ΝΑ	ΝΑ	ΝΑ	ΝΑ	ΝΑ	ΝΑ	ΝΑ	ΝΑ	ΝΑ	ΝΑ	ΝΑ	ΝΑ	ΝΑ	ΝΑ	ΝΑ	ΝΑ	ΝΑ	ΝΑ	ΝΑ	ΝΑ	ΝΑ	ΝΑ	ΝΑ	ΝΑ	ΝΑ	ΝΑ	ΝΑ	ΝΑ	ΝΑ	ΝΑ	ΝΑ	ΝΑ	ΝΑ	ΝΑ
86	Holstein	Intensive	16	Fillet	0	ΝΑ	ΝΑ	ΝΑ	ΝΑ	ΝΑ	ΝΑ	ΝΑ	ΝΑ	ΝΑ	ΝΑ	ΝΑ	ΝΑ	ΝΑ	ΝΑ	ΝΑ	ΝΑ	ΝΑ	1118	34.056	ΝΑ	ΝΑ	ΝΑ	ΝΑ	ΝΑ	ΝΑ	ΝΑ	ΝΑ	ΝΑ	ΝΑ	ΝΑ	ΝΑ	ΝΑ	ΝΑ	ΝΑ	ΝΑ	ΝΑ	ΝΑ	ΝΑ	ΝΑ	ΝΑ	ΝΑ	ΝΑ	ΝΑ	ΝΑ
86	Holstein	Intensive	16	Rib	1	ΝΑ	ΝΑ	ΝΑ	5.6	37.98	18.77	7.45	20.19	0.37784	1605.58	1294.5	0.809	0.552	717.981	21.9	1.5	1.1	ΝΑ	ΝΑ	ΝΑ	ΝΑ	ΝΑ	ΝΑ	ΝΑ	ΝΑ	ΝΑ	ΝΑ	ΝΑ	ΝΑ	ΝΑ	ΝΑ	ΝΑ	ΝΑ	ΝΑ	ΝΑ	ΝΑ	ΝΑ	ΝΑ	ΝΑ	ΝΑ	ΝΑ	ΝΑ	ΝΑ	ΝΑ
87	Holstein	Intensive	16	Carcass	0	4.47712	3.17609	2.47712	ΝΑ	ΝΑ	ΝΑ	ΝΑ	ΝΑ	ΝΑ	ΝΑ	ΝΑ	ΝΑ	ΝΑ	ΝΑ	ΝΑ	ΝΑ	ΝΑ	ΝΑ	ΝΑ	ΝΑ	ΝΑ	ΝΑ	ΝΑ	ΝΑ	ΝΑ	ΝΑ	ΝΑ	ΝΑ	ΝΑ	ΝΑ	ΝΑ	ΝΑ	ΝΑ	ΝΑ	ΝΑ	ΝΑ	ΝΑ	ΝΑ	ΝΑ	ΝΑ	ΝΑ	ΝΑ	ΝΑ	ΝΑ
87	Holstein	Intensive	16	Fillet	0	ΝΑ	ΝΑ	ΝΑ	ΝΑ	ΝΑ	ΝΑ	ΝΑ	ΝΑ	ΝΑ	ΝΑ	ΝΑ	ΝΑ	ΝΑ	ΝΑ	ΝΑ	ΝΑ	ΝΑ	1299	28.526	ΝΑ	ΝΑ	ΝΑ	ΝΑ	ΝΑ	ΝΑ	ΝΑ	ΝΑ	ΝΑ	ΝΑ	ΝΑ	ΝΑ	ΝΑ	ΝΑ	ΝΑ	ΝΑ	ΝΑ	ΝΑ	ΝΑ	ΝΑ	ΝΑ	ΝΑ	ΝΑ	ΝΑ	ΝΑ
87	Holstein	Intensive	16	Rib	1	ΝΑ	ΝΑ	ΝΑ	5.37	38.75	19.4	7.71	20.88	0.378283	703.967	569.091	0.822	0.572	330.907	22.9	1.2	1.3	ΝΑ	ΝΑ	ΝΑ	ΝΑ	ΝΑ	ΝΑ	ΝΑ	ΝΑ	ΝΑ	ΝΑ	ΝΑ	ΝΑ	ΝΑ	ΝΑ	ΝΑ	ΝΑ	ΝΑ	ΝΑ	ΝΑ	ΝΑ	ΝΑ	ΝΑ	ΝΑ	ΝΑ	ΝΑ	ΝΑ	ΝΑ
88	Holstein	Intensive	16	Carcass	0	3.60206	3	2.17609	ΝΑ	ΝΑ	ΝΑ	ΝΑ	ΝΑ	ΝΑ	ΝΑ	ΝΑ	ΝΑ	ΝΑ	ΝΑ	ΝΑ	ΝΑ	ΝΑ	ΝΑ	ΝΑ	ΝΑ	ΝΑ	ΝΑ	ΝΑ	ΝΑ	ΝΑ	ΝΑ	ΝΑ	ΝΑ	ΝΑ	ΝΑ	ΝΑ	ΝΑ	ΝΑ	ΝΑ	ΝΑ	ΝΑ	ΝΑ	ΝΑ	ΝΑ	ΝΑ	ΝΑ	ΝΑ	ΝΑ	ΝΑ
88	Holstein	Intensive	16	Fillet	0	ΝΑ	ΝΑ	ΝΑ	ΝΑ	ΝΑ	ΝΑ	ΝΑ	ΝΑ	ΝΑ	ΝΑ	ΝΑ	ΝΑ	ΝΑ	ΝΑ	ΝΑ	ΝΑ	ΝΑ	1200	30.214	ΝΑ	ΝΑ	ΝΑ	ΝΑ	ΝΑ	ΝΑ	ΝΑ	ΝΑ	ΝΑ	ΝΑ	ΝΑ	ΝΑ	ΝΑ	ΝΑ	ΝΑ	ΝΑ	ΝΑ	ΝΑ	ΝΑ	ΝΑ	ΝΑ	ΝΑ	ΝΑ	ΝΑ	ΝΑ
88	Holstein	Intensive	16	Rib	1	ΝΑ	ΝΑ	ΝΑ	5.62	38.78	19.88	8.33	21.55	0.39679	826.626	667.194	0.74	0.533	325.932	22.8	1.6	1.4	ΝΑ	ΝΑ	ΝΑ	ΝΑ	ΝΑ	ΝΑ	ΝΑ	ΝΑ	ΝΑ	ΝΑ	ΝΑ	ΝΑ	ΝΑ	ΝΑ	ΝΑ	ΝΑ	ΝΑ	ΝΑ	ΝΑ	ΝΑ	ΝΑ	ΝΑ	ΝΑ	ΝΑ	ΝΑ	ΝΑ	ΝΑ
89	Holstein	Intensive	16	Carcass	0	4.07918	2.47712	2.30103	ΝΑ	ΝΑ	ΝΑ	ΝΑ	ΝΑ	ΝΑ	ΝΑ	ΝΑ	ΝΑ	ΝΑ	ΝΑ	ΝΑ	ΝΑ	ΝΑ	ΝΑ	ΝΑ	ΝΑ	ΝΑ	ΝΑ	ΝΑ	ΝΑ	ΝΑ	ΝΑ	ΝΑ	ΝΑ	ΝΑ	ΝΑ	ΝΑ	ΝΑ	ΝΑ	ΝΑ	ΝΑ	ΝΑ	ΝΑ	ΝΑ	ΝΑ	ΝΑ	ΝΑ	ΝΑ	ΝΑ	ΝΑ
89	Holstein	Intensive	16	Fillet	0	ΝΑ	ΝΑ	ΝΑ	ΝΑ	ΝΑ	ΝΑ	ΝΑ	ΝΑ	ΝΑ	ΝΑ	ΝΑ	ΝΑ	ΝΑ	ΝΑ	ΝΑ	ΝΑ	ΝΑ	1313	31.063	ΝΑ	ΝΑ	ΝΑ	ΝΑ	ΝΑ	ΝΑ	ΝΑ	ΝΑ	ΝΑ	ΝΑ	ΝΑ	ΝΑ	ΝΑ	ΝΑ	ΝΑ	ΝΑ	ΝΑ	ΝΑ	ΝΑ	ΝΑ	ΝΑ	ΝΑ	ΝΑ	ΝΑ	ΝΑ
89	Holstein	Intensive	16	Rib	1	ΝΑ	ΝΑ	ΝΑ	5.48	37.23	19.8	8.32	21.48	0.3978	838.005	642.279	0.785	0.489	321.361	23.1	2.1	1.2	ΝΑ	ΝΑ	ΝΑ	ΝΑ	ΝΑ	ΝΑ	ΝΑ	ΝΑ	ΝΑ	ΝΑ	ΝΑ	ΝΑ	ΝΑ	ΝΑ	ΝΑ	ΝΑ	ΝΑ	ΝΑ	ΝΑ	ΝΑ	ΝΑ	ΝΑ	ΝΑ	ΝΑ	ΝΑ	ΝΑ	ΝΑ
90	Holstein	Intensive	16	Carcass	0	3.54407	2	1.30103	ΝΑ	ΝΑ	ΝΑ	ΝΑ	ΝΑ	ΝΑ	ΝΑ	ΝΑ	ΝΑ	ΝΑ	ΝΑ	ΝΑ	ΝΑ	ΝΑ	ΝΑ	ΝΑ	ΝΑ	ΝΑ	ΝΑ	ΝΑ	ΝΑ	ΝΑ	ΝΑ	ΝΑ	ΝΑ	ΝΑ	ΝΑ	ΝΑ	ΝΑ	ΝΑ	ΝΑ	ΝΑ	ΝΑ	ΝΑ	ΝΑ	ΝΑ	ΝΑ	ΝΑ	ΝΑ	ΝΑ	ΝΑ
90	Holstein	Intensive	16	Rib	1	ΝΑ	ΝΑ	ΝΑ	5.81	43.11	21.14	9.85	23.32	0.436031	478.295	393.489	0.847	0.645	261.279	20.6	2.3	0.6	ΝΑ	ΝΑ	ΝΑ	ΝΑ	ΝΑ	ΝΑ	ΝΑ	ΝΑ	ΝΑ	ΝΑ	ΝΑ	ΝΑ	ΝΑ	ΝΑ	ΝΑ	ΝΑ	ΝΑ	ΝΑ	ΝΑ	ΝΑ	ΝΑ	ΝΑ	ΝΑ	ΝΑ	ΝΑ	ΝΑ	ΝΑ
91	Holstein	Intensive	16	Carcass	0	6	5	2.60206	ΝΑ	ΝΑ	ΝΑ	ΝΑ	ΝΑ	ΝΑ	ΝΑ	ΝΑ	ΝΑ	ΝΑ	ΝΑ	ΝΑ	ΝΑ	ΝΑ	ΝΑ	ΝΑ	ΝΑ	ΝΑ	ΝΑ	ΝΑ	ΝΑ	ΝΑ	ΝΑ	ΝΑ	ΝΑ	ΝΑ	ΝΑ	ΝΑ	ΝΑ	ΝΑ	ΝΑ	ΝΑ	ΝΑ	ΝΑ	ΝΑ	ΝΑ	ΝΑ	ΝΑ	ΝΑ	ΝΑ	ΝΑ
91	Holstein	Intensive	16	Fillet	0	ΝΑ	ΝΑ	ΝΑ	ΝΑ	ΝΑ	ΝΑ	ΝΑ	ΝΑ	ΝΑ	ΝΑ	ΝΑ	ΝΑ	ΝΑ	ΝΑ	ΝΑ	ΝΑ	ΝΑ	1285	33.07	ΝΑ	ΝΑ	ΝΑ	ΝΑ	ΝΑ	ΝΑ	ΝΑ	ΝΑ	ΝΑ	ΝΑ	ΝΑ	ΝΑ	ΝΑ	ΝΑ	ΝΑ	ΝΑ	ΝΑ	ΝΑ	ΝΑ	ΝΑ	ΝΑ	ΝΑ	ΝΑ	ΝΑ	ΝΑ
91	Holstein	Intensive	16	Rib	1	ΝΑ	ΝΑ	ΝΑ	5.74	37.44	19.62	7.92	21.16	0.383666	990.849	726.606	0.829208	0.463369	380.713	20.4	2.4	1.3	ΝΑ	ΝΑ	ΝΑ	ΝΑ	ΝΑ	ΝΑ	ΝΑ	ΝΑ	ΝΑ	ΝΑ	ΝΑ	ΝΑ	ΝΑ	ΝΑ	ΝΑ	ΝΑ	ΝΑ	ΝΑ	ΝΑ	ΝΑ	ΝΑ	ΝΑ	ΝΑ	ΝΑ	ΝΑ	ΝΑ	ΝΑ
92	Holstein	Intensive	16	Carcass	0	4.69897	4	1.54407	ΝΑ	ΝΑ	ΝΑ	ΝΑ	ΝΑ	ΝΑ	ΝΑ	ΝΑ	ΝΑ	ΝΑ	ΝΑ	ΝΑ	ΝΑ	ΝΑ	ΝΑ	ΝΑ	ΝΑ	ΝΑ	ΝΑ	ΝΑ	ΝΑ	ΝΑ	ΝΑ	ΝΑ	ΝΑ	ΝΑ	ΝΑ	ΝΑ	ΝΑ	ΝΑ	ΝΑ	ΝΑ	ΝΑ	ΝΑ	ΝΑ	ΝΑ	ΝΑ	ΝΑ	ΝΑ	ΝΑ	ΝΑ
92	Holstein	Intensive	16	Fillet	0	ΝΑ	ΝΑ	ΝΑ	ΝΑ	ΝΑ	ΝΑ	ΝΑ	ΝΑ	ΝΑ	ΝΑ	ΝΑ	ΝΑ	ΝΑ	ΝΑ	ΝΑ	ΝΑ	ΝΑ	1270	28.303	ΝΑ	ΝΑ	ΝΑ	ΝΑ	ΝΑ	ΝΑ	ΝΑ	ΝΑ	ΝΑ	ΝΑ	ΝΑ	ΝΑ	ΝΑ	ΝΑ	ΝΑ	ΝΑ	ΝΑ	ΝΑ	ΝΑ	ΝΑ	ΝΑ	ΝΑ	ΝΑ	ΝΑ	ΝΑ
92	Holstein	Intensive	16	Rib	1	ΝΑ	ΝΑ	ΝΑ	5.4	38.1	17.41	6.93	18.73	0.378822	1667.39	1326.6	0.727723	0.498418	604.778	21.8	2.8	0.9	ΝΑ	ΝΑ	ΝΑ	ΝΑ	ΝΑ	ΝΑ	ΝΑ	ΝΑ	ΝΑ	ΝΑ	ΝΑ	ΝΑ	ΝΑ	ΝΑ	ΝΑ	ΝΑ	ΝΑ	ΝΑ	ΝΑ	ΝΑ	ΝΑ	ΝΑ	ΝΑ	ΝΑ	ΝΑ	ΝΑ	ΝΑ
93	Holstein	Intensive	16	Carcass	0	4.17609	4.25527	1	ΝΑ	ΝΑ	ΝΑ	ΝΑ	ΝΑ	ΝΑ	ΝΑ	ΝΑ	ΝΑ	ΝΑ	ΝΑ	ΝΑ	ΝΑ	ΝΑ	ΝΑ	ΝΑ	ΝΑ	ΝΑ	ΝΑ	ΝΑ	ΝΑ	ΝΑ	ΝΑ	ΝΑ	ΝΑ	ΝΑ	ΝΑ	ΝΑ	ΝΑ	ΝΑ	ΝΑ	ΝΑ	ΝΑ	ΝΑ	ΝΑ	ΝΑ	ΝΑ	ΝΑ	ΝΑ	ΝΑ	ΝΑ
93	Holstein	Intensive	16	Fillet	0	ΝΑ	ΝΑ	ΝΑ	ΝΑ	ΝΑ	ΝΑ	ΝΑ	ΝΑ	ΝΑ	ΝΑ	ΝΑ	ΝΑ	ΝΑ	ΝΑ	ΝΑ	ΝΑ	ΝΑ	1291	31.554	ΝΑ	ΝΑ	ΝΑ	ΝΑ	ΝΑ	ΝΑ	ΝΑ	ΝΑ	ΝΑ	ΝΑ	ΝΑ	ΝΑ	ΝΑ	ΝΑ	ΝΑ	ΝΑ	ΝΑ	ΝΑ	ΝΑ	ΝΑ	ΝΑ	ΝΑ	ΝΑ	ΝΑ	ΝΑ
93	Holstein	Intensive	16	Rib	1	ΝΑ	ΝΑ	ΝΑ	5.55	36.35	16.48	5.03	17.23	0.296237	3797.61	2987.04	0.70297	0.455502	1216.01	22.3	2.9	1.5	ΝΑ	ΝΑ	ΝΑ	ΝΑ	ΝΑ	ΝΑ	ΝΑ	ΝΑ	ΝΑ	ΝΑ	ΝΑ	ΝΑ	ΝΑ	ΝΑ	ΝΑ	ΝΑ	ΝΑ	ΝΑ	ΝΑ	ΝΑ	ΝΑ	ΝΑ	ΝΑ	ΝΑ	ΝΑ	ΝΑ	ΝΑ
94	Holstein	Intensive	16	Carcass	0	3.77815	3.87506	1.54407	ΝΑ	ΝΑ	ΝΑ	ΝΑ	ΝΑ	ΝΑ	ΝΑ	ΝΑ	ΝΑ	ΝΑ	ΝΑ	ΝΑ	ΝΑ	ΝΑ	ΝΑ	ΝΑ	ΝΑ	ΝΑ	ΝΑ	ΝΑ	ΝΑ	ΝΑ	ΝΑ	ΝΑ	ΝΑ	ΝΑ	ΝΑ	ΝΑ	ΝΑ	ΝΑ	ΝΑ	ΝΑ	ΝΑ	ΝΑ	ΝΑ	ΝΑ	ΝΑ	ΝΑ	ΝΑ	ΝΑ	ΝΑ
94	Holstein	Intensive	16	Fillet	0	ΝΑ	ΝΑ	ΝΑ	ΝΑ	ΝΑ	ΝΑ	ΝΑ	ΝΑ	ΝΑ	ΝΑ	ΝΑ	ΝΑ	ΝΑ	ΝΑ	ΝΑ	ΝΑ	ΝΑ	1250	30.652	ΝΑ	ΝΑ	ΝΑ	ΝΑ	ΝΑ	ΝΑ	ΝΑ	ΝΑ	ΝΑ	ΝΑ	ΝΑ	ΝΑ	ΝΑ	ΝΑ	ΝΑ	ΝΑ	ΝΑ	ΝΑ	ΝΑ	ΝΑ	ΝΑ	ΝΑ	ΝΑ	ΝΑ	ΝΑ
94	Holstein	Intensive	16	Rib	1	ΝΑ	ΝΑ	ΝΑ	5.49	36.09	16.97	5.02	17.7	0.287614	1899.53	1597.07	0.633663	0.508696	612.297	22.6	3.2	1.1	ΝΑ	ΝΑ	45.8716	2.75229	51.3761	3.0581	0.611621	0.509684	4.28135	1.32518	0.713558	18.5525	27.8287	2.95617	37.3089	2.44648	ΝΑ	ΝΑ	ΝΑ	ΝΑ	ΝΑ	ΝΑ	ΝΑ	ΝΑ	ΝΑ	0.101937	ΝΑ
95	Holstein	Intensive	16	Carcass	0	3.54407	3.17609	0	ΝΑ	ΝΑ	ΝΑ	ΝΑ	ΝΑ	ΝΑ	ΝΑ	ΝΑ	ΝΑ	ΝΑ	ΝΑ	ΝΑ	ΝΑ	ΝΑ	ΝΑ	ΝΑ	ΝΑ	ΝΑ	ΝΑ	ΝΑ	ΝΑ	ΝΑ	ΝΑ	ΝΑ	ΝΑ	ΝΑ	ΝΑ	ΝΑ	ΝΑ	ΝΑ	ΝΑ	ΝΑ	ΝΑ	ΝΑ	ΝΑ	ΝΑ	ΝΑ	ΝΑ	ΝΑ	ΝΑ	ΝΑ
95	Holstein	Intensive	16	Rib	1	ΝΑ	ΝΑ	ΝΑ	5.44	40.78	18.25	7.16	19.6	0.373876	9766.9	630.011	0.985149	0.241124	2320.06	21.4	2.3	0.9	ΝΑ	ΝΑ	ΝΑ	ΝΑ	ΝΑ	ΝΑ	ΝΑ	ΝΑ	ΝΑ	ΝΑ	ΝΑ	ΝΑ	ΝΑ	ΝΑ	ΝΑ	ΝΑ	ΝΑ	ΝΑ	ΝΑ	ΝΑ	ΝΑ	ΝΑ	ΝΑ	ΝΑ	ΝΑ	ΝΑ	ΝΑ
96	Holstein	Intensive	17	Carcass	0	4.69897	3.87506	0.69897	ΝΑ	ΝΑ	ΝΑ	ΝΑ	ΝΑ	ΝΑ	ΝΑ	ΝΑ	ΝΑ	ΝΑ	ΝΑ	ΝΑ	ΝΑ	ΝΑ	ΝΑ	ΝΑ	ΝΑ	ΝΑ	ΝΑ	ΝΑ	ΝΑ	ΝΑ	ΝΑ	ΝΑ	ΝΑ	ΝΑ	ΝΑ	ΝΑ	ΝΑ	ΝΑ	ΝΑ	ΝΑ	ΝΑ	ΝΑ	ΝΑ	ΝΑ	ΝΑ	ΝΑ	ΝΑ	ΝΑ	ΝΑ
96	Holstein	Intensive	17	Rib	1	ΝΑ	ΝΑ	ΝΑ	5.55	40.32	17	6.31	18.13	0.355414	1162.98	916.823	0.636139	0.426426	315.476	22.9	2.6	1.1	ΝΑ	ΝΑ	ΝΑ	ΝΑ	ΝΑ	ΝΑ	ΝΑ	ΝΑ	ΝΑ	ΝΑ	ΝΑ	ΝΑ	ΝΑ	ΝΑ	ΝΑ	ΝΑ	ΝΑ	ΝΑ	ΝΑ	ΝΑ	ΝΑ	ΝΑ	ΝΑ	ΝΑ	ΝΑ	ΝΑ	ΝΑ
97	Holstein	Intensive	16	Carcass	0	3.77815	2.69897	0	ΝΑ	ΝΑ	ΝΑ	ΝΑ	ΝΑ	ΝΑ	ΝΑ	ΝΑ	ΝΑ	ΝΑ	ΝΑ	ΝΑ	ΝΑ	ΝΑ	ΝΑ	ΝΑ	ΝΑ	ΝΑ	ΝΑ	ΝΑ	ΝΑ	ΝΑ	ΝΑ	ΝΑ	ΝΑ	ΝΑ	ΝΑ	ΝΑ	ΝΑ	ΝΑ	ΝΑ	ΝΑ	ΝΑ	ΝΑ	ΝΑ	ΝΑ	ΝΑ	ΝΑ	ΝΑ	ΝΑ	ΝΑ
97	Holstein	Intensive	16	Fillet	0	ΝΑ	ΝΑ	ΝΑ	ΝΑ	ΝΑ	ΝΑ	ΝΑ	ΝΑ	ΝΑ	ΝΑ	ΝΑ	ΝΑ	ΝΑ	ΝΑ	ΝΑ	ΝΑ	ΝΑ	1341	31.608	ΝΑ	ΝΑ	ΝΑ	ΝΑ	ΝΑ	ΝΑ	ΝΑ	ΝΑ	ΝΑ	ΝΑ	ΝΑ	ΝΑ	ΝΑ	ΝΑ	ΝΑ	ΝΑ	ΝΑ	ΝΑ	ΝΑ	ΝΑ	ΝΑ	ΝΑ	ΝΑ	ΝΑ	ΝΑ
97	Holstein	Intensive	16	Rib	1	ΝΑ	ΝΑ	ΝΑ	5.82	36.25	18.28	6.82	19.51	0.357091	839.562	677.615	0.69802	0.471871	276.531	20.4	2.7	1.2	ΝΑ	ΝΑ	ΝΑ	ΝΑ	ΝΑ	ΝΑ	ΝΑ	ΝΑ	ΝΑ	ΝΑ	ΝΑ	ΝΑ	ΝΑ	ΝΑ	ΝΑ	ΝΑ	ΝΑ	ΝΑ	ΝΑ	ΝΑ	ΝΑ	ΝΑ	ΝΑ	ΝΑ	ΝΑ	ΝΑ	ΝΑ
98	Holstein	Intensive	17	Carcass	0	3.30103	2.43136	0	ΝΑ	ΝΑ	ΝΑ	ΝΑ	ΝΑ	ΝΑ	ΝΑ	ΝΑ	ΝΑ	ΝΑ	ΝΑ	ΝΑ	ΝΑ	ΝΑ	ΝΑ	ΝΑ	ΝΑ	ΝΑ	ΝΑ	ΝΑ	ΝΑ	ΝΑ	ΝΑ	ΝΑ	ΝΑ	ΝΑ	ΝΑ	ΝΑ	ΝΑ	ΝΑ	ΝΑ	ΝΑ	ΝΑ	ΝΑ	ΝΑ	ΝΑ	ΝΑ	ΝΑ	ΝΑ	ΝΑ	ΝΑ
98	Holstein	Intensive	17	Fillet	0	ΝΑ	ΝΑ	ΝΑ	ΝΑ	ΝΑ	ΝΑ	ΝΑ	ΝΑ	ΝΑ	ΝΑ	ΝΑ	ΝΑ	ΝΑ	ΝΑ	ΝΑ	ΝΑ	ΝΑ	1324	32.719	ΝΑ	ΝΑ	ΝΑ	ΝΑ	ΝΑ	ΝΑ	ΝΑ	ΝΑ	ΝΑ	ΝΑ	ΝΑ	ΝΑ	ΝΑ	ΝΑ	ΝΑ	ΝΑ	ΝΑ	ΝΑ	ΝΑ	ΝΑ	ΝΑ	ΝΑ	ΝΑ	ΝΑ	ΝΑ
98	Holstein	Intensive	17	Rib	1	ΝΑ	ΝΑ	ΝΑ	5.7	37.02	16.68	5.04	17.43	0.293436	1729.91	1371.04	0.69802	0.519304	627.066	21.1	2.9	0.8	ΝΑ	ΝΑ	ΝΑ	ΝΑ	ΝΑ	ΝΑ	ΝΑ	ΝΑ	ΝΑ	ΝΑ	ΝΑ	ΝΑ	ΝΑ	ΝΑ	ΝΑ	ΝΑ	ΝΑ	ΝΑ	ΝΑ	ΝΑ	ΝΑ	ΝΑ	ΝΑ	ΝΑ	ΝΑ	ΝΑ	ΝΑ
99	Holstein	Intensive	17	Carcass	0	4.07918	3.25527	0	ΝΑ	ΝΑ	ΝΑ	ΝΑ	ΝΑ	ΝΑ	ΝΑ	ΝΑ	ΝΑ	ΝΑ	ΝΑ	ΝΑ	ΝΑ	ΝΑ	ΝΑ	ΝΑ	ΝΑ	ΝΑ	ΝΑ	ΝΑ	ΝΑ	ΝΑ	ΝΑ	ΝΑ	ΝΑ	ΝΑ	ΝΑ	ΝΑ	ΝΑ	ΝΑ	ΝΑ	ΝΑ	ΝΑ	ΝΑ	ΝΑ	ΝΑ	ΝΑ	ΝΑ	ΝΑ	ΝΑ	ΝΑ
99	Holstein	Intensive	17	Fillet	0	ΝΑ	ΝΑ	ΝΑ	ΝΑ	ΝΑ	ΝΑ	ΝΑ	ΝΑ	ΝΑ	ΝΑ	ΝΑ	ΝΑ	ΝΑ	ΝΑ	ΝΑ	ΝΑ	ΝΑ	1303	32.455	ΝΑ	ΝΑ	ΝΑ	ΝΑ	ΝΑ	ΝΑ	ΝΑ	ΝΑ	ΝΑ	ΝΑ	ΝΑ	ΝΑ	ΝΑ	ΝΑ	ΝΑ	ΝΑ	ΝΑ	ΝΑ	ΝΑ	ΝΑ	ΝΑ	ΝΑ	ΝΑ	ΝΑ	ΝΑ
99	Holstein	Intensive	17	Rib	1	ΝΑ	ΝΑ	ΝΑ	5.38	39.15	18.06	5.85	18.99	0.313255	739.663	627.306	0.920792	0.548127	373.316	20.4	1.8	1.3	ΝΑ	ΝΑ	38.9571	3.37423	57.6687	2.14724	ΝΑ	0.613497	3.06748	1.22699	0.306748	27.6074	25.7669	0.306748	34.9693	3.06748	ΝΑ	ΝΑ	ΝΑ	ΝΑ	ΝΑ	NA	ΝΑ	ΝΑ	NA	ΝΑ	ΝΑ
100	Holstein	Intensive	16	Carcass	0	4.23045	3.47712	0.477121	ΝΑ	ΝΑ	ΝΑ	ΝΑ	ΝΑ	ΝΑ	ΝΑ	ΝΑ	ΝΑ	ΝΑ	ΝΑ	ΝΑ	ΝΑ	ΝΑ	ΝΑ	ΝΑ	ΝΑ	ΝΑ	ΝΑ	ΝΑ	ΝΑ	ΝΑ	ΝΑ	ΝΑ	ΝΑ	ΝΑ	ΝΑ	ΝΑ	ΝΑ	ΝΑ	ΝΑ	ΝΑ	ΝΑ	ΝΑ	ΝΑ	ΝΑ	ΝΑ	ΝΑ	ΝΑ	ΝΑ	ΝΑ
100	Holstein	Intensive	16	Fillet	0	ΝΑ	ΝΑ	ΝΑ	ΝΑ	ΝΑ	ΝΑ	ΝΑ	ΝΑ	ΝΑ	ΝΑ	ΝΑ	ΝΑ	ΝΑ	ΝΑ	ΝΑ	ΝΑ	ΝΑ	1501	26.058	ΝΑ	ΝΑ	ΝΑ	ΝΑ	ΝΑ	ΝΑ	ΝΑ	ΝΑ	ΝΑ	ΝΑ	ΝΑ	ΝΑ	ΝΑ	ΝΑ	ΝΑ	ΝΑ	ΝΑ	ΝΑ	ΝΑ	ΝΑ	ΝΑ	ΝΑ	ΝΑ	ΝΑ	ΝΑ
100	Holstein	Intensive	16	Rib	1	ΝΑ	ΝΑ	ΝΑ	5.46	39.97	18.19	5.74	19.08	0.305668	253.701	223.157	0.693069	0.55816	98.1427	22.3	3.1	1.2	ΝΑ	ΝΑ	ΝΑ	ΝΑ	ΝΑ	ΝΑ	ΝΑ	ΝΑ	ΝΑ	ΝΑ	ΝΑ	ΝΑ	ΝΑ	ΝΑ	ΝΑ	ΝΑ	ΝΑ	ΝΑ	ΝΑ	ΝΑ	ΝΑ	ΝΑ	ΝΑ	ΝΑ	ΝΑ	ΝΑ	ΝΑ
101	Holstein	Intensive	16	Carcass	0	4.07918	3	0.30103	ΝΑ	ΝΑ	ΝΑ	ΝΑ	ΝΑ	ΝΑ	ΝΑ	ΝΑ	ΝΑ	ΝΑ	ΝΑ	ΝΑ	ΝΑ	ΝΑ	ΝΑ	ΝΑ	ΝΑ	ΝΑ	ΝΑ	ΝΑ	ΝΑ	ΝΑ	ΝΑ	ΝΑ	ΝΑ	ΝΑ	ΝΑ	ΝΑ	ΝΑ	ΝΑ	ΝΑ	ΝΑ	ΝΑ	ΝΑ	ΝΑ	ΝΑ	ΝΑ	ΝΑ	ΝΑ	ΝΑ	ΝΑ
101	Holstein	Intensive	16	Fillet	0	ΝΑ	ΝΑ	ΝΑ	ΝΑ	ΝΑ	ΝΑ	ΝΑ	ΝΑ	ΝΑ	ΝΑ	ΝΑ	ΝΑ	ΝΑ	ΝΑ	ΝΑ	ΝΑ	ΝΑ	1074	27.598	ΝΑ	ΝΑ	ΝΑ	ΝΑ	ΝΑ	ΝΑ	ΝΑ	ΝΑ	ΝΑ	ΝΑ	ΝΑ	ΝΑ	ΝΑ	ΝΑ	ΝΑ	ΝΑ	ΝΑ	ΝΑ	ΝΑ	ΝΑ	ΝΑ	ΝΑ	ΝΑ	ΝΑ	ΝΑ
101	Holstein	Intensive	16	Rib	1	ΝΑ	ΝΑ	ΝΑ	5.63	39.5	17.77	6	18.76	0.325628	348.57	241.963	0.732673	0.402841	102.881	22.1	3.3	1.2	ΝΑ	ΝΑ	ΝΑ	ΝΑ	ΝΑ	ΝΑ	ΝΑ	ΝΑ	ΝΑ	ΝΑ	ΝΑ	ΝΑ	ΝΑ	ΝΑ	ΝΑ	ΝΑ	ΝΑ	ΝΑ	ΝΑ	ΝΑ	ΝΑ	ΝΑ	ΝΑ	ΝΑ	ΝΑ	ΝΑ	ΝΑ
102	Black Angus	Intensive	NA	Rib	1	ΝΑ	ΝΑ	ΝΑ	5.52	37.69	18.4633	8.73333	20.4246	0.441823	297.063	257.175	0.814	0.638	154.421	19.9	12.2	3.2	NA	NA	56.7579	3.36842	39.0316	2.73684	0.715789	0.336842	4.8	1.05263	NA	9.76842	24.9684	3.87368	47.2842	3.28421	NA	NA	NA	0.0421053	NA	0.0421053	NA	NA	0.210526	NA	NA
103	Black Angus	Intensive	16	Rib	1	ΝΑ	ΝΑ	ΝΑ	5.45	37.3567	18.1433	7.87667	19.7793	0.409583	235.734	195.606	0.894	0.614	129.376	20.6	8.8	2.7	NA	NA	55.9094	2.30007	41.7905	3.07856	0.920028	0.318471	5.90941	0.920028	NA	11.288	26.0085	0.318471	48.6553	1.66313	NA	NA	NA	0.0353857	NA	0.0353857	NA	NA	0.106157	0.0707714	NA
104	Black Angus	Intensive	NA	Rib	1	ΝΑ	ΝΑ	ΝΑ	5.64	36.5367	16.8467	7.76667	18.5508	0.431981	443.678	379.833	0.847	0.625	234.87	20.9	5	2.4	NA	NA	52.7715	0.585849	46.6426	3.47003	0.766111	0.405588	4.77693	1.30689	NA	12.8887	28.2109	3.96575	43.2627	0.180261	NA	NA	NA	NA	NA	0.0901307	NA	NA	0.135196	0.0901307	NA
105	Black Angus	Intensive	23	Rib	1	ΝΑ	ΝΑ	ΝΑ	5.575	35.13	17.12	7.22333	18.5815	0.399262	2610.08	2288.22	0.748	0.601	1172.22	20.1	8	2.6	NA	NA	49.4048	1.25	49.3452	3.27381	0.595238	0.416667	4.46429	1.51786	NA	15.2679	28.6905	1.10119	43.1548	0.833333	NA	NA	0.0297619	0.0297619	NA	0.0595238	NA	NA	0.119048	0.0297619	NA
106	Black Angus	Intensive	NA	Rib	1	ΝΑ	ΝΑ	ΝΑ	5.46	35.73	18.12	8.81667	20.1511	0.452847	2257.08	1818.79	0.829	0.543	1016.59	20.4	7.7	3	NA	NA	50.3961	1.34065	48.2633	3.32115	0.670323	0.426569	4.69226	1.31018	NA	15.7221	27.209	0.457038	44.5155	0.975015	NA	NA	NA	0.0304692	NA	0.0914077	NA	NA	0.0914077	0.0914077	NA
107	Black Angus	Intensive	NA	Rib	1	ΝΑ	ΝΑ	ΝΑ	5.23	37.3633	20.0533	10.2133	22.5044	0.471067	886.398	676.896	0.73	0.431	278.938	19.2	5	2	NA	NA	57.2644	2.85777	39.8778	2.68325	0.938045	0.52356	4.55934	1.67976	1.67976	10.3839	24.4546	2.31239	47.6658	2.15969	NA	NA	NA	0.04363	NA	0.04363	NA	NA	0.109075	0.04363	NA
108	Black Angus	Intensive	NA	Rib	1	ΝΑ	ΝΑ	ΝΑ	5.155	39.5767	19.6633	10.8567	22.4614	0.504475	2807.49	2252.77	0.705	0.52	1030.63	19.2	6	2.2	NA	NA	57.1766	2.3922	40.4312	3.42587	1.2404	0.413467	6.46781	1.0632	1.26994	8.50561	26.9049	1.97874	46.1311	1.6834	NA	NA	NA	0.0295334	NA	0.0590667	NA	NA	0.1772	0.0295334	NA
109	Black Angus	Intensive	NA	Rib	1	ΝΑ	ΝΑ	ΝΑ	5.235	35.2167	19.45	9.89	21.8201	0.470411	512.553	463.322	0.696	0.581	207.17	20.9	2.8	1.9	NA	NA	56.7979	2.97717	40.2249	3.07641	0.926232	0.430036	5.35891	1.12471	1.12471	11.0155	24.479	1.85246	47.4694	2.2825	NA	NA	NA	NA	NA	0.0661594	NA	NA	0.132319	0.0661594	NA
110	Black Angus	Intensive	25	Rib	1	ΝΑ	ΝΑ	ΝΑ	4.37	39.6867	21.4233	10.8467	24.0127	0.468676	172.848	150.927	0.844	0.622	90.734	20.9	4.5	2.1	NA	NA	51.1015	2.25374	46.6447	2.86148	0.607749	0.430489	3.67182	1.26614	0.785009	15.8015	26.0826	1.11421	44.8215	1.69663	NA	NA	NA	0.0253229	NA	0.0506457	NA	NA	0.0759686	0.101291	NA
111	Black Angus	Intensive	29	Rib	1	ΝΑ	ΝΑ	ΝΑ	5.945	38.3533	18.8567	9.71333	21.2114	0.475666	2688.9	2058	0.78	0.365	765.662	20.1	6.2	2.9	NA	NA	59.1203	1.88875	38.9909	2.48383	0.80207	0.310479	4.47607	1.0608	1.03493	12.3415	22.6391	0.517464	52.1604	1.31953	NA	NA	NA	NA	NA	0.0517464	NA	NA	0.0776197	0.0776197	NA
112	Black Angus	Intensive	28	Rib	1	ΝΑ	ΝΑ	ΝΑ	5.88	40.7167	22.78	12.58	26.0228	0.50456	389.416	322.098	0.678	0.473	125.044	21.4	4.6	2.1	NA	NA	56.1781	3.42217	40.3998	2.78619	0.938825	0.423985	4.5427	1.12053	0.96911	10.7208	25.1969	1.84737	47.7286	2.42277	NA	NA	NA	NA	NA	0.0605694	NA	NA	0.151423	0.090854	NA
113	Black Angus	Intensive	19	Rib	1	ΝΑ	ΝΑ	ΝΑ	5.58	43.5333	25.9433	15.27	30.1036	0.531988	1114.83	670.066	0.693	0.451	450.173	21.5	6.4	2.1	NA	NA	48.0066	1.62351	50.3699	3.59638	0.904233	0.26716	4.0896	0.760378	0.452117	15.1459	30.4151	0.637074	41.8413	1.23305	NA	NA	NA	0.0411015	NA	0.0616523	NA	NA	0.0616523	0.102754	NA
114	Black Angus	Intensive	22	Rib	1	ΝΑ	ΝΑ	ΝΑ	5.66	40.8133	19.0433	10.4533	21.7237	0.502016	1371.64	1071.34	0.718	0.465	457.697	19.5	10.6	2.5	NA	NA	54.1294	2.43704	43.4335	3.33063	1.02897	0.487409	4.71162	1.27268	1.05605	13.7828	24.3704	0.947739	46.2226	1.73301	NA	NA	NA	0.0541565	NA	0.0812348	NA	NA	0.108313	0.108313	NA
115	Black Angus	Intensive	22	Rib	1	ΝΑ	ΝΑ	ΝΑ	NA	38.9967	20.24	10.7567	22.9208	0.488494	3621.05	2652.61	0.995	0.248	892.85	20.3	9.7	2.3	NA	NA	52.9877	1.50376	45.5085	3.3241	0.949743	0.316581	4.51128	0.949743	0.791452	13.4547	27.3447	0.514444	46.1417	1.06846	NA	NA	NA	NA	NA	0.0395726	NA	NA	0.0395726	0.0791452	NA
116	Black Angus	Intensive	23	Rib	1	ΝΑ	ΝΑ	ΝΑ	5.505	38.01	20.4367	10.54	22.9945	0.47616	632.217	498.06	0.688	0.477	207.542	19.3	6.4	2	NA	NA	60.7892	2.84715	36.4136	2.34765	0.949051	0.24975	5.34466	0.749251	0.899101	11.7882	21.1289	0.599401	52.8472	1.998	NA	NA	NA	NA	NA	NA	NA	NA	0.0999001	0.0999001	NA
117	Black Angus	Intensive	26	Rib	1	ΝΑ	ΝΑ	ΝΑ	5.44	36.8367	17.9433	8.87667	20.019	0.459403	285.324	235.614	0.817	0.546	127.314	19.8	11.4	3.1	NA	NA	55.6289	1.88181	42.5223	3.23539	0.891383	NA	4.45692	0.924397	0.792341	13.4698	24.3645	0.957412	48.3988	1.28755	NA	NA	NA	0.0330142	NA	0.0990426	NA	0.00297128	0.0990426	0.0990426	NA
118	Black Angus	Intensive	24	Rib	1	ΝΑ	ΝΑ	ΝΑ	5.565	34.7567	15.9	7.69	17.662	0.45048	469.911	376.36	0.767	0.511	184.282	21.9	3.5	1.9	NA	NA	56.3325	2.61104	41.0564	3.5114	1.32053	0.45018	5.58223	1.14046	1.23049	10.4742	25.3301	1.44058	46.6687	1.86074	NA	NA	NA	0.030012	NA	0.060024	NA	NA	0.15006	0.060024	NA
119	Black Angus	Intensive	23	Rib	1	ΝΑ	ΝΑ	ΝΑ	5.555	38.6	17.17	9.01	19.3904	0.483253	902.928	759.427	0.703	0.582	369.456	20.4	6.4	2	NA	NA	54.8311	2.43519	42.7337	2.78869	0.746269	0.392773	4.20267	1.09976	0.903378	13.0008	25.2946	1.02121	47.8005	1.80676	NA	NA	NA	NA	NA	0.0392773	NA	NA	0.117832	0.0785546	NA
120	Black Angus	Intensive	29	Rib	1	ΝΑ	ΝΑ	ΝΑ	5.515	43.0633	21.05	12.8	24.6362	0.546337	683.365	497.7	0.681	0.402	186.9	21	5.9	2.2	NA	NA	58.5366	2.98835	38.497	2.98835	1.16458	0.439464	5.66908	1.07669	1.27445	10.3274	23.4674	1.71391	48.5608	2.1314	NA	NA	NA	0.0219732	NA	0.0659196	NA	0.000219732	0.197759	0.0439464	NA
121	Black Angus	Intensive	20	Rib	1	ΝΑ	ΝΑ	ΝΑ	5.58	37.1367	20.1767	11.0833	23.0204	0.502317	470.869	388.458	0.847	0.568	226.604	21	4.5	1.7	NA	NA	56.2255	2.45098	41.3725	3.03922	0.980392	0.441176	5	1.22549	1.22549	11.0784	25.3922	0.539216	48.2843	1.66667	NA	NA	NA	NA	NA	0.0980392	NA	NA	0.0980392	0.0980392	NA
122	Black Angus	Intensive	19	Rib	1	ΝΑ	ΝΑ	ΝΑ	5.56	36.2533	19.6933	10.53	22.3318	0.49102	384.984	326.29	0.842	0.586	189.857	18.3	11.7	3.8	NA	NA	61.8682	2.96375	35.168	2.80497	1.21725	0.423392	7.06536	0.899709	1.37603	8.28261	22.625	1.24372	50.8336	2.16989	NA	NA	NA	NA	NA	0.0529241	NA	0.00026462	0.185234	0.0529241	NA
123	Black Angus	Intensive	23	Rib	1	ΝΑ	ΝΑ	ΝΑ	5.65	37.59	19.9567	10.0033	22.3234	0.464649	1602.22	1353.19	0.807	0.595	769.256	21	5.9	2.2	NA	NA	58.7664	2.37946	38.8541	3.44396	1.59674	0.469631	6.29305	0.876644	1.15842	8.82905	25.0157	0.594865	48.9981	1.56544	NA	NA	NA	0.0313087	NA	0.0939261	NA	NA	0.156544	0.0626174	NA
124	Black Angus	Intensive	28	Rib	1	ΝΑ	ΝΑ	ΝΑ	5.55	38.2667	22.4467	12.2633	25.5782	0.500023	1526.28	1197.95	0.899	0.516	707.931	18.4	14.4	4.2	NA	NA	57.6064	2.31774	40.0759	3.11842	1.26422	0.294985	5.77328	0.716393	0.800674	10.493	25.2423	0.884956	48.7568	1.64349	NA	NA	NA	NA	NA	0.0421408	NA	NA	0.126422	0.0842815	NA
125	Black Angus	Intensive	24	Rib	1	ΝΑ	ΝΑ	ΝΑ	5.46	41.9933	12.48	9.48667	21.1897	0.649965	1013.61	806.861	0.626	0.476	301.984	22.1	3.9	1.8	NA	NA	54.5658	2.48139	42.9529	3.30025	1.01737	0.471464	4.71464	1.26551	1.09181	13.6725	24.0199	0.992556	46.6005	1.7866	NA	NA	NA	0.0496278	NA	0.0744417	NA	NA	0.124069	0.0992556	NA
126	Black Angus	Intensive	23	Rib	1	ΝΑ	ΝΑ	ΝΑ	5.66	40.2133	19.0067	10.2633	21.6007	0.495122	1733.27	1432.49	0.921	0.613	978.275	23.2	3.6	1.6	NA	NA	55.15	4.25437	40.5956	3.85132	0.918047	0.470219	5.03807	1.16435	0.985222	10.0313	24.8992	5.82176	42.2302	3.33632	NA	NA	NA	0.0447828	NA	0.0895656	NA	NA	0.223914	0.0447828	NA
127	Black Angus	Intensive	20	Rib	1	ΝΑ	ΝΑ	ΝΑ	NA	37.9133	18.8167	10.1033	21.3575	0.492757	2818.26	2149.75	0.864	0.403	981.213	22.1	5.5	2	NA	NA	51.145	2.08651	46.7176	3.71501	0.712468	0.458015	4.37659	1.27226	1.01781	13.2316	27.8372	0.763359	44.2239	1.6285	NA	NA	NA	NA	NA	0.0508906	NA	NA	0.0508906	0.0508906	NA
128	Black Angus	Intensive	28	Rib	1	ΝΑ	ΝΑ	ΝΑ	NA	40.33	19.55	11.62	22.7426	0.536272	4894.11	3452.4	0.998	0.194	945.64	18.7	6.9	2.2	NA	NA	45.3909	1.93416	52.716	3.90947	0.658436	0.411523	3.37449	1.19342	0.617284	18.1893	28.8066	1.06996	39.5885	1.52263	NA	NA	NA	NA	NA	0.0823045	NA	NA	0.0823045	0.0823045	NA
129	Black Angus	Intensive	19	Rib	1	ΝΑ	ΝΑ	ΝΑ	NA	38.8767	17.6033	9.69667	20.0973	0.50349	3375.98	2452.33	0.859	0.282	819.01	18.7	6.8	1.9	NA	NA	49.284	1.55131	49.1647	3.69928	0.71599	0.298329	4.41527	0.835322	0.596659	15.0955	29.1169	0.656325	42.8401	1.13365	NA	NA	NA	NA	NA	0.0596659	NA	NA	0.0596659	0.0596659	NA
130	Black Angus	Intensive	27	Rib	1	ΝΑ	ΝΑ	ΝΑ	5.665	36.8767	21.0067	10.4867	23.4787	0.463013	172.488	146.016	0.738	0.516	65.59	18.8	9.6	2.6	NA	NA	58.1753	2.61061	39.2141	2.77549	0.879362	0.329761	4.91893	0.879362	0.934323	12.0088	23.0283	1.04424	50.2061	1.86865	NA	NA	NA	0.0274801	NA	0.0824402	NA	NA	0.16488	0.0824402	NA
131	Black Angus	Intensive	23	Rib	1	ΝΑ	ΝΑ	ΝΑ	5.735	38.2333	20.8867	10.7533	23.4923	0.475451	683.844	553.998	0.839	0.54	310.057	18.6	4.5	1.8	NA	NA	55.8456	2.1751	41.9793	2.93638	0.761283	0.326264	5.43774	0.870038	0.870038	12.7243	24.9048	0.978793	47.6346	1.63132	NA	NA	NA	0.108755	NA	0.0543774	NA	NA	0.108755	0.108755	NA
132	Black Angus	Intensive	24	Rib	1	ΝΑ	ΝΑ	ΝΑ	5.65	38.2567	20.6733	11.0567	21.7538	0.49112	1111.95	898.615	0.755	0.525	440.862	22.2	5	1.9	NA	NA	54.4881	1.89229	43.6196	2.62009	0.485201	0.339641	3.83309	1.11596	0.824842	16.2057	23.1441	0.873362	48.3261	1.35856	NA	NA	NA	NA	NA	0.0485201	NA	NA	0.0970403	0.0970403	NA
133	Black Angus	Intensive	28	Rib	1	ΝΑ	ΝΑ	ΝΑ	5.64	36.6067	20.5033	10.53	23.0492	0.474449	208.184	177.519	0.839	0.571	99.83	18.7	8	2.5	NA	NA	58.1353	2.21664	39.6481	3.03931	1.21115	0.457038	5.71298	1.16545	1.30256	10.3062	24.5658	1.1883	48.5375	1.57678	NA	NA	NA	0.0228519	NA	0.0685558	NA	0.000228519	0.205667	0.0457038	NA
134	Black Angus	Intensive	29	Rib	1	ΝΑ	ΝΑ	ΝΑ	5.7	37.6567	18.9533	9.35333	21.1356	0.458428	380.552	299.968	0.745	0.497	141.002	20.8	2.5	1.6	NA	NA	53.8202	2.73408	43.4831	4.00749	1.46067	0.486891	5.73034	1.08614	1.16105	10.3371	27.3034	0.93633	44.382	1.91011	NA	NA	NA	0.0374532	NA	0.11236	NA	NA	0.149813	0.0374532	NA
135	Black Angus	Intensive	24	Rib	1	ΝΑ	ΝΑ	ΝΑ	5.54	36.9333	20.2533	10.2667	22.7069	0.469162	689.833	548.369	0.861	0.57	338.724	20.4	2.6	1.5	NA	NA	55.4618	2.5571	42.006	3.17776	1.26614	0.347567	5.78451	0.844091	0.893744	11.9166	25.5214	0.71996	46.6733	1.81231	NA	NA	NA	0.0248262	NA	0.0496524	NA	NA	0.148957	0.0744786	NA
136	Black Angus	Intensive	26	Rib	1	ΝΑ	ΝΑ	ΝΑ	5.66	38.44	21.33	11.2233	24.1025	0.484368	238.13	212.975	0.881	0.672	140.974	20.2	6.7	2	NA	NA	58.2547	2.06368	39.6816	2.62382	0.795991	0.412736	4.80542	1.20873	1.14976	11.3502	23.9682	1.06132	50.2948	1.41509	NA	NA	NA	NA	NA	0.0589623	NA	NA	0.147406	0.0589623	NA
137	Black Angus	Intensive	23	Rib	1	ΝΑ	ΝΑ	ΝΑ	5.58	37.4467	20.65	11.02	23.4065	0.490209	680.25	551.842	0.842	0.556	318.43	18.8	11.9	3.5	NA	NA	57.6261	2.18327	40.1907	2.85978	1.01476	0.307503	5.35055	0.861009	0.922509	11.5621	24.4465	0.676507	49.508	1.47601	NA	NA	NA	0.0307503	NA	0.0615006	NA	NA	0.153752	0.0615006	NA
138	Black Angus	Intensive	23	Rib	1	ΝΑ	ΝΑ	ΝΑ	5.635	39.29	19.9167	10.7133	22.6152	0.493512	690.791	596.761	0.832	0.659	378.725	19.5	5.6	1.8	NA	NA	57.1115	1.97802	40.9105	2.95133	1.00471	0.345369	5.40031	0.879121	0.910518	12.2763	24.2386	0.816327	48.854	1.28728	NA	NA	NA	0.0313972	NA	0.0627943	NA	NA	0.156986	0.0941915	NA
139	Black Angus	Intensive	28	Rib	1	ΝΑ	ΝΑ	ΝΑ	5.525	34.7567	18.9533	8.96333	20.9659	0.441747	2523.6	1998.47	0.693	0.516	902.172	NA	NA	NA	NA	NA	56.4918	2.29292	41.2439	0.82	0.18	0.09	1.46	0.32	0.26	5.3	7.78	0.19	17.57	0.56	NA	NA	NA	NA	NA	0.02	NA	NA	0.02	0.04	NA
140	Holstein	Intensive	21	Rib	1	ΝΑ	ΝΑ	ΝΑ	5.66	39.3433	18.6867	12.3667	22.4082	0.584619	2162.45	1763.69	0.762	0.51	840.67	21.9	2.3	1.5	NA	NA	37.9438	3.39163	58.6645	3.70959	0.317965	0.423953	3.23264	0.953895	0.317965	25.2252	28.0869	1.21887	32.8034	3.02067	ΝΑ	ΝΑ	ΝΑ	ΝΑ	ΝΑ	NA	ΝΑ	ΝΑ	NA	0.158983	ΝΑ
141	Holstein	Intensive	18.77	Rib	1	ΝΑ	ΝΑ	ΝΑ	5.82	37.44	15.19	9.57	17.9505	0.562	415.289	268.334	0.73	0.484	168.109	22.4	2.3	0.1	NA	NA	41.3989	3.02457	55.5766	2.6465	0.189036	0.378072	3.21361	0.94518	0.378072	25.1418	26.087	0.756144	36.673	2.6465	ΝΑ	ΝΑ	ΝΑ	ΝΑ	ΝΑ	NA	ΝΑ	ΝΑ	NA	NA	ΝΑ
142	Holstein	Intensive	18.2	Rib	1	ΝΑ	ΝΑ	ΝΑ	5.71	40.11	12.4733	11.4	16.898	0.740469	2206.05	1471.66	0.772	0.376	639.981	22.5	4.4	2.4	NA	NA	43.1943	3.30448	53.5012	2.43902	0.236035	0.393391	3.14713	0.944138	0.393391	24.705	24.7836	0.86546	38.395	2.91109	ΝΑ	ΝΑ	ΝΑ	ΝΑ	ΝΑ	NA	ΝΑ	ΝΑ	NA	0.157356	ΝΑ
143	Holstein	Intensive	17.67	Rib	1	ΝΑ	ΝΑ	ΝΑ	5.695	37.19	16.43	9.46	18.9543	0.522	493.088	250.214	0.668	0.484	91.601	20.8	6.1	0.7	NA	NA	46.0196	2.3743	51.6061	2.72346	0.488827	0.349162	3.70112	0.907821	0.488827	20.3212	27.0251	0.488827	40.7821	2.02514	ΝΑ	ΝΑ	ΝΑ	ΝΑ	ΝΑ	NA	ΝΑ	ΝΑ	NA	0.139665	ΝΑ
144	Holstein	Intensive	17.47	Rib	1	ΝΑ	ΝΑ	ΝΑ	5.62	41.1867	20.4833	13.1833	24.3591	0.571872	1165.25	927.004	0.597	0.189	339.821	21.4	4.2	1.6	NA	NA	49.6306	3.12907	47.2403	3.17253	0.869187	0.260756	4.25902	0.782269	0.478053	16.8622	25.9018	0.738809	43.2421	2.47718	ΝΑ	ΝΑ	ΝΑ	0.0434594	ΝΑ	NA	ΝΑ	ΝΑ	0.02	0.130378	ΝΑ
145	Holstein	Intensive	17.07	Rib	1	ΝΑ	ΝΑ	ΝΑ	5.68	40.86	19.7	12.11	23.1217	0.551	328.087	227.283	0.579	0.423	101.428	21.7	5.9	0.5	NA	NA	42.5498	2.5498	54.9004	3.8247	0.63745	0.318725	3.8247	0.876494	0.398406	20.239	29.4024	0.876494	36.7331	2.15139	ΝΑ	ΝΑ	ΝΑ	ΝΑ	ΝΑ	NA	ΝΑ	ΝΑ	NA	0.159363	ΝΑ
146	Holstein	Intensive	16.87	Rib	1	ΝΑ	ΝΑ	ΝΑ	5.67	41.16	17.18	12.04	20.9797	0.611	2188	977.892	0.755	0.46	1124.54	22.5	4.9	1.2	NA	NA	42.732	2.5394	54.7285	3.15236	0.350263	0.350263	3.50263	0.788091	0.350263	21.8914	28.2837	0.61296	37.8284	2.18914	ΝΑ	ΝΑ	ΝΑ	ΝΑ	ΝΑ	NA	ΝΑ	ΝΑ	NA	0.175131	ΝΑ
147	Holstein	Intensive	19.6	Rib	1	ΝΑ	ΝΑ	ΝΑ	5.61	27.6633	13.8633	5.68	14.9818	0.388852	1882.16	1533.11	0.646	0.498	606.048	23.7	2.2	2	NA	NA	49.7908	2.09205	48.1172	3.34728	0.41841	NA	4.1841	0.83682	0.41841	17.5732	25.9414	0.83682	43.5146	1.67364	NA	NA	NA	NA	NA	NA	NA	NA	NA	NA	NA
148	Holstein	Intensive	18.47	Rib	1	ΝΑ	ΝΑ	ΝΑ	5.525	36.44	17.5333	9.62	19.9991	0.501821	1031.82	930.598	0.822	0.591	501.324	21.9	3.8	1.7	NA	NA	47.9769	2.45665	49.4942	3.17919	0.722543	0.289017	3.54046	0.794798	0.794798	18.7139	26.3728	0.289017	42.9913	2.16763	NA	NA	NA	NA	NA	NA	NA	NA	NA	0.144509	NA
149	Holstein	Intensive	17.73	Rib	1	ΝΑ	ΝΑ	ΝΑ	5.555	37.18	18.6133	8.68667	20.5406	0.436647	1705.24	1420.99	0.785	0.501	670.153	20.9	1.7	1.4	NA	NA	43.1707	2.43902	54.3902	2.68293	0.243902	0.243902	2.19512	0.731707	0.243902	22.439	28.0488	NA	40	2.19512	ΝΑ	ΝΑ	ΝΑ	ΝΑ	ΝΑ	NA	ΝΑ	ΝΑ	NA	NA	ΝΑ
150	Holstein	Intensive	18.6	Rib	1	ΝΑ	ΝΑ	ΝΑ	5.64	33.06	16.3733	7.6	18.0512	0.434575	1081.29	878.971	0.787	0.527	448.77	21.9	2.2	1.6	NA	NA	47.2362	3.01508	49.7487	3.01508	NA	NA	4.0201	1.00503	NA	17.0854	28.1407	0.502513	41.206	3.01508	NA	NA	NA	NA	NA	NA	NA	NA	NA	NA	NA
151	Holstein	Intensive	17.7	Rib	1	ΝΑ	ΝΑ	ΝΑ	5.945	31.8333	15.2433	7.16	16.8412	0.439126	831.657	698.936	0.76	0.606	382.961	20.8	3.5	1.6	NA	NA	47.1545	2.27642	50.5691	3.57724	0.487805	0.325203	3.90244	0.813008	0.325203	18.0488	27.6423	0.813008	41.3008	2.11382	NA	NA	NA	NA	NA	NA	NA	NA	NA	NA	NA
152	Holstein	Intensive	18.1	Rib	1	ΝΑ	ΝΑ	ΝΑ	5.67	35.48	18.4233	8.93333	20.475	0.451489	NA	NA	NA	NA	NA	21.3	2.5	1.3	NA	NA	46.3303	3.21101	50.4587	2.75229	NA	NA	3.21101	0.917431	NA	18.3486	27.9817	0.917431	41.2844	2.75229	NA	NA	NA	NA	NA	NA	NA	NA	NA	NA	NA
153	Holstein	Intensive	16.8	Rib	1	ΝΑ	ΝΑ	ΝΑ	5.7	35.6567	9.31667	9.24667	13.1264	0.781627	1610.61	1251.62	0.594	0.448	428.178	21.2	4.4	1.8	NA	NA	49.0476	2.85714	48.0952	2.85714	0.47619	NA	3.80952	0.952381	NA	17.1429	27.1429	1.42857	42.381	2.38095	NA	NA	NA	NA	NA	NA	NA	NA	NA	NA	NA
154	Holstein	Intensive	13.63	Rib	1	ΝΑ	ΝΑ	ΝΑ	5.625	35.73	16.1667	7.64	17.881	0.44147	1506.4	1261.56	0.745	0.596	669.001	23.6	1.9	1.9	NA	NA	48.6111	2.77778	48.6111	2.77778	NA	NA	3.47222	0.694444	NA	16.6667	27.0833	1.38889	42.3611	2.77778	NA	NA	NA	NA	NA	NA	NA	NA	NA	NA	NA
155	Holstein	Intensive	15.83	Rib	1	ΝΑ	ΝΑ	ΝΑ	5.65	36.0333	14.17	7.83	16.1894	0.504819	6180.35	4885.85	1.141	0.571	4024.14	22.7	2	2	NA	NA	39.1026	0.641026	60.2564	3.84615	NA	NA	3.84615	0.641026	NA	21.1538	33.3333	NA	34.6154	0.641026	NA	NA	NA	NA	NA	NA	NA	NA	NA	NA	NA
156	Holstein	Intensive	13.17	Rib	1	ΝΑ	ΝΑ	ΝΑ	5.655	30.5867	10.0533	6.33	11.8802	0.56193	880.648	766.973	0.804	0.628	444.684	24.3	2.9	2.1	NA	NA	44.4751	1.9337	53.5912	3.22284	0.460405	0.276243	3.03867	0.92081	0.368324	20.7182	28.1768	0.736648	39.779	1.65746	NA	NA	NA	NA	NA	NA	NA	NA	NA	0.092081	NA
157	Holstein	Intensive	15.97	Rib	1	ΝΑ	ΝΑ	ΝΑ	5.68	35.8333	18.15	8.42	20.008	0.434363	640.841	565.857	0.748	0.592	283.573	22.9	1.7	1.9	NA	NA	44.3038	1.26582	54.1139	3.16456	0.316456	NA	3.16456	0.949367	0.316456	21.2025	28.481	0.632911	39.557	1.26582	NA	NA	NA	NA	NA	NA	NA	NA	NA	NA	NA
158	Holstein	Intensive	17.67	Rib	1	ΝΑ	ΝΑ	ΝΑ	5.68	36.1233	18.26	9.55333	20.6081	0.482022	854.535	765.297	0.837	0.721	515.276	22.7	2.5	1.8	NA	NA	47.5649	2.11039	50.3247	3.40909	0.649351	0.324675	3.57143	0.811688	0.811688	18.3442	27.1104	NA	42.5325	1.94805	NA	NA	NA	NA	NA	NA	NA	NA	NA	NA	NA
159	Holstein	Intensive	15.53	Rib	1	ΝΑ	ΝΑ	ΝΑ	5.48	38.09	17.4033	7.71333	19.0361	0.417193	231.901	184.467	0.448	0.521	54.094	25.1	0.9	1.6	NA	NA	42.7481	1.52672	56.4885	3.81679	NA	NA	3.81679	0.763359	NA	20.6107	30.5344	NA	37.4046	0.763359	NA	NA	NA	NA	NA	NA	NA	NA	NA	NA	NA
							_
[truncated: 15 more columns]
